# Supplementary material for: Diiodido(1,10-phenanthroline-5,6-dione-κ2 N,N′)mercury(II)
Source: Acta Crystallogr Sect E Struct Rep Online. 2011 Sep 30;67(Pt 10):m1449–50. doi: 10.1107/S1600536811038748 (PMC3201394; doi:10.1107/S1600536811038748)
Supplement: Supplementary file 2 [file e-67-m1449-Isup2.hkl]

# 
# h,k,l, Fc-squared, Fo-squared, sigma(Fo-squared) and status flag 
# 
data_I
_shelx_title '  Cc   1579 Friedel pairs' 
_shelx_refln_list_code          4 
_shelx_F_calc_maximum      532.41 
_exptl_crystal_F_000      1176.00 
_reflns_d_resolution_high  0.7696 
 
loop_ 
 _symmetry_equiv_pos_as_xyz 
 'x, y, z' 
 'x, -y, z+1/2' 
 'x+1/2, y+1/2, z' 
 'x+1/2, -y+1/2, z+1/2' 
 
_cell_length_a    11.7941 
_cell_length_b     8.1725 
_cell_length_c    15.3982 
_cell_angle_alpha  90.000 
_cell_angle_beta  108.298 
_cell_angle_gamma  90.000 
 
_shelx_F_squared_multiplier     1.000 
 
loop_ 
 _refln_index_h 
 _refln_index_k 
 _refln_index_l 
 _refln_F_squared_calc 
 _refln_F_squared_meas 
 _refln_F_squared_sigma 
 _refln_observed_status 
   1   1 -19     4113.12     4560.06    628.15 o 
   3   1 -19     2781.61     2740.39    349.72 o 
   5   1 -19    10495.04    10767.02    652.31 o 
   7   1 -19      639.97      349.14    167.65 o 
   2   2 -19     2302.36     1927.76    421.18 o 
   4   2 -19    14651.84    16105.73   1773.07 o 
   6   2 -19     9710.34     9911.34    627.61 o 
   8   2 -19     3317.62     3004.21    484.18 o 
   3   3 -19     8001.69     8406.41   1549.39 o 
   5   3 -19     6363.09     4917.00    794.43 o 
  -2   0 -18    22686.63    22180.80   1958.75 o 
   0   0 -18    12342.38    13143.35    950.30 o 
   2   0 -18    51626.98    54771.80   2218.93 o 
   4   0 -18    42809.72    40281.02   1821.80 o 
   6   0 -18    27723.98    26665.54   1476.15 o 
   8   0 -18    51752.02    49009.49   2005.43 o 
  10   0 -18    25127.92    24276.79   1345.18 o 
  -1   1 -18    14003.44    14823.66    710.77 o 
   1   1 -18    24715.41    25252.80    915.73 o 
   3   1 -18    41215.07    41812.57   1325.38 o 
   5   1 -18    21207.52    22171.25    913.63 o 
   7   1 -18    28733.04    28250.08   1039.15 o 
   9   1 -18    25079.44    24526.96    958.52 o 
   0   2 -18    14645.04    13241.53    666.06 o 
   2   2 -18     8008.78     8335.30    516.09 o 
   4   2 -18    15071.13    15023.14    647.58 o 
   6   2 -18    27262.22    26172.14   1013.52 o 
   8   2 -18     9827.37     9007.80    573.59 o 
  10   2 -18    10463.49     9933.59    671.51 o 
   1   3 -18    10257.40     9458.77    621.40 o 
   3   3 -18     2373.03     2219.28    277.49 o 
   5   3 -18    11785.16    12002.75    672.58 o 
   7   3 -18    11952.07    12295.93    674.72 o 
   9   3 -18      174.01      266.94    221.97 o 
   2   4 -18     2003.90     1732.64    516.90 o 
   4   4 -18     3057.27     2862.63    486.99 o 
  -3   1 -17     1926.66     2182.99    261.72 o 
  -1   1 -17      381.36      365.42    125.79 o 
   1   1 -17    10611.19    10610.37    556.70 o 
   3   1 -17      822.95      885.59    181.25 o 
   5   1 -17     7617.85     7672.20    508.59 o 
   7   1 -17    11141.09    10788.34    599.62 o 
   9   1 -17      719.88      657.53    183.06 o 
  11   1 -17     9203.85     8212.07    696.39 o 
  -2   2 -17     1987.99     1436.20    255.43 o 
   0   2 -17     8096.34     8149.58    505.00 o 
   2   2 -17    10115.65     9329.02    587.72 o 
   4   2 -17     1536.77     1167.89    203.55 o 
   6   2 -17    19432.03    18920.47    808.90 o 
   8   2 -17     9539.52     9483.34    563.48 o 
  10   2 -17     8532.59     7506.71    504.22 o 
  -1   3 -17     1454.21     1197.35    207.91 o 
   1   3 -17     1940.04     1321.69    220.51 o 
   3   3 -17    10336.32     9848.23    537.17 o 
   5   3 -17     6508.58     6567.42    411.87 o 
   7   3 -17    11812.98    10922.75    612.68 o 
   9   3 -17     9724.92     9518.90    571.85 o 
   0   4 -17      364.73      -88.77    198.00 o 
   2   4 -17     8560.75     9134.14    529.43 o 
   4   4 -17     7233.80     7234.20    415.59 o 
   6   4 -17      366.18      153.67    127.57 o 
   8   4 -17    10381.10     9979.63    868.49 o 
   3   5 -17    10458.04    13416.42   1452.86 o 
   5   5 -17      380.39      113.19    288.67 o 
   7   5 -17     3654.26     3211.07    705.95 o 
  -4   0 -16    17675.92    17503.66    868.77 o 
  -2   0 -16     6319.28     6516.82    548.43 o 
   0   0 -16      790.85      768.71    210.36 o 
   2   0 -16    13066.28    14117.67    783.77 o 
   4   0 -16    28310.41    28975.40   2163.66 o 
   6   0 -16     8426.80     7342.23    673.47 o 
   8   0 -16    28704.94    28073.46   1061.25 o 
  10   0 -16    52801.87    50599.36   1569.24 o 
  12   0 -16     9830.14     9403.66    639.53 o 
  -3   1 -16    11275.65    11330.30    492.44 o 
  -1   1 -16     5627.13     6210.00    316.31 o 
   1   1 -16     5869.97     6460.97    419.29 o 
   3   1 -16    11675.06    12193.53    563.98 o 
   5   1 -16    16364.07    16499.22    723.25 o 
   7   1 -16    14484.58    13592.69    652.00 o 
   9   1 -16    31174.79    30158.49    803.86 o 
  11   1 -16    24234.90    22142.91    701.86 o 
  -4   2 -16     6756.40     5863.07    493.69 o 
  -2   2 -16    10214.74     9971.40    784.21 o 
   0   2 -16    19712.24    19619.34    761.08 o 
   2   2 -16    12819.84    12916.22    592.19 o 
   4   2 -16    16975.54    17351.53    685.00 o 
   6   2 -16    28256.21    28670.98    984.86 o 
   8   2 -16    13025.14    12493.94    488.37 o 
  10   2 -16    10046.52     9484.91    442.43 o 
  12   2 -16    13063.62    12340.09    628.88 o 
  -3   3 -16    11092.99     9785.34    631.21 o 
  -1   3 -16    38724.96    38854.27   1662.25 o 
   1   3 -16    35829.25    35042.55   1047.99 o 
   3   3 -16     8241.03     8795.79    491.08 o 
   5   3 -16    47056.87    47610.61   1152.21 o 
   7   3 -16    17197.75    16865.83    557.46 o 
   9   3 -16     2758.72     2600.33    235.68 o 
  11   3 -16    16592.70    15817.93    641.86 o 
  -2   4 -16    17595.39    18378.21    865.59 o 
   0   4 -16    36876.52    36215.68   1189.51 o 
   2   4 -16    24715.05    23753.45    840.68 o 
   4   4 -16    28768.47    29633.47    845.85 o 
   6   4 -16    23344.18    22796.84    766.63 o 
   8   4 -16     8403.20     8157.26    510.93 o 
  10   4 -16     6137.25     5173.37    899.81 o 
  -1   5 -16    15928.98    16723.16   1784.15 o 
   1   5 -16    22790.78    23383.56   1117.59 o 
   3   5 -16    31736.59    31173.06   1049.41 o 
   5   5 -16     7831.59     7944.57    503.95 o 
   7   5 -16    12719.38    12686.42    688.85 o 
   9   5 -16    11583.97    12891.76   1457.31 o 
   2   6 -16    21341.38    22648.72   2039.70 o 
   4   6 -16    11747.33    11421.80   1472.40 o 
   6   6 -16     2881.87     2461.85    639.33 o 
  -5   1 -15     5199.55     5446.11    317.21 o 
  -3   1 -15     3675.84     3828.36    252.01 o 
  -1   1 -15    12280.98    12422.50    436.20 o 
   1   1 -15     1616.23     1591.09    208.27 o 
   3   1 -15    20980.75    20642.44    507.56 o 
   5   1 -15     1986.30     2183.38    190.94 o 
   7   1 -15     6172.67     6293.99    438.62 o 
   9   1 -15     9220.98     8611.42    400.23 o 
  11   1 -15      555.78      492.72    133.60 o 
  13   1 -15     7463.13     5696.03   1775.05 o 
  -4   2 -15     1357.00     1458.53    220.08 o 
  -2   2 -15    10663.70    10427.14    433.69 o 
   0   2 -15     5718.93     5616.54    292.53 o 
   2   2 -15     3641.32     3795.92    259.17 o 
   4   2 -15     9950.41     9764.55    333.85 o 
   6   2 -15     1176.67      875.57    220.19 o 
   8   2 -15    14579.48    14421.10    516.24 o 
  10   2 -15     1981.84     1839.24    198.63 o 
  12   2 -15    12551.03    12217.25    593.60 o 
  -5   3 -15     7263.36     6912.07    527.89 o 
  -3   3 -15     5086.57     4432.87    374.56 o 
  -1   3 -15     2378.16     2521.29    273.17 o 
   1   3 -15     2760.27     3343.17    301.04 o 
   3   3 -15      855.28      867.50    163.83 o 
   5   3 -15     1498.31     1321.85    172.90 o 
   7   3 -15     1039.91      954.62    159.40 o 
   9   3 -15     1112.89     1095.41    157.87 o 
  11   3 -15     5438.18     5290.89    376.86 o 
  -4   4 -15     8967.32     8581.25    586.93 o 
  -2   4 -15     5688.84     6073.07    482.92 o 
   0   4 -15      168.15      102.84    144.98 o 
   2   4 -15     9539.60    10128.59    516.50 o 
   4   4 -15     9936.97    11003.09    478.90 o 
   6   4 -15      498.37      681.28    181.91 o 
   8   4 -15     7968.13     7732.31    411.68 o 
  10   4 -15     8271.12     7779.52    595.61 o 
  -3   5 -15     8751.92     9430.70   1304.72 o 
  -1   5 -15     7557.86     7673.64    631.90 o 
   1   5 -15     7168.84     6736.92    553.39 o 
   3   5 -15    19206.40    19024.07    780.39 o 
   5   5 -15     9329.26     8432.41    506.11 o 
   7   5 -15     7386.44     6731.46    482.48 o 
   9   5 -15    16817.75    16030.36   1162.54 o 
   0   6 -15    13777.56    14151.09    945.60 o 
   2   6 -15    15241.55    15407.13    842.36 o 
   4   6 -15    17058.35    17051.09    867.18 o 
   6   6 -15    21332.46    21721.04    971.32 o 
   8   6 -15    11159.68    10943.98    887.30 o 
   3   7 -15     7424.97     7921.72    865.82 o 
  -6   0 -14    18890.18    19205.93    931.55 o 
  -4   0 -14    48846.88    49288.31   1291.82 o 
  -2   0 -14    68141.38    68143.39   1885.86 o 
   0   0 -14    28304.29    29168.71   1098.89 o 
   2   0 -14    52436.75    52643.42   1263.54 o 
   4   0 -14    33233.90    33311.14   1006.13 o 
   6   0 -14     1049.44     1083.99     99.57 o 
   8   0 -14    12401.38    11838.89    632.43 o 
  10   0 -14    14652.40    13128.81    695.15 o 
  12   0 -14     3122.70     3027.64    431.16 o 
  -5   1 -14    22189.84    21599.18    620.44 o 
  -3   1 -14    50384.86    52173.84   1008.28 o 
  -1   1 -14    31750.01    31801.40    714.53 o 
   1   1 -14    19754.52    20274.75    606.26 o 
   3   1 -14    45237.02    44284.00    674.52 o 
   5   1 -14    11021.30    10683.17    267.79 o 
   7   1 -14     5566.74     5931.39    255.41 o 
   9   1 -14    14594.91    13148.62    482.78 o 
  11   1 -14     7031.23     6641.71    356.98 o 
  13   1 -14     2260.40     2045.08    420.84 o 
  -6   2 -14    18046.13    18148.78    615.61 o 
  -4   2 -14    12428.70    12078.10    487.14 o 
  -2   2 -14    16243.59    16895.76    492.30 o 
   0   2 -14    40158.86    40413.08    866.73 o 
   2   2 -14    26227.51    26035.25    560.02 o 
   4   2 -14    14154.00    14308.78    310.39 o 
   6   2 -14    36624.36    35236.43    795.91 o 
   8   2 -14    15360.28    15188.10    444.72 o 
  10   2 -14     5631.97     5501.77    322.42 o 
  12   2 -14    18284.10    17520.22    659.34 o 
  -5   3 -14    15290.27    15291.14    784.20 o 
  -3   3 -14     2074.53     1981.26    251.85 o 
  -1   3 -14    16715.71    16576.80    501.91 o 
   1   3 -14    42773.41    42801.55    769.12 o 
   3   3 -14    10226.43     9777.39    342.32 o 
   7   3 -14    51133.61    50966.56   1128.19 o 
   9   3 -14    12395.94    12041.44    522.99 o 
  11   3 -14    20647.68    19062.66    702.30 o 
  -4   4 -14     3455.85     3336.96    329.19 o 
  -2   4 -14     2788.51     2958.97    296.42 o 
   0   4 -14    17293.79    18065.14    697.62 o 
   2   4 -14    29755.12    29712.38    886.49 o 
   4   4 -14    24853.91    24068.13    702.81 o 
   6   4 -14    42133.51    42540.11   1039.51 o 
   8   4 -14    40805.07    38560.23    971.68 o 
  10   4 -14    22178.57    20975.61    847.67 o 
  12   4 -14    25876.06    24461.90   1575.50 o 
  -3   5 -14     9586.17     8503.02    593.78 o 
  -1   5 -14    11887.40    11648.21    576.21 o 
   1   5 -14     3786.44     3889.84    314.95 o 
   3   5 -14    28621.13    28217.68    938.66 o 
   5   5 -14    25290.41    26498.74    889.38 o 
   7   5 -14    20838.20    20445.22    836.74 o 
   9   5 -14    30733.26    29802.23   1048.14 o 
  11   5 -14    18411.12    17385.34   1143.96 o 
  -2   6 -14    11461.79    12162.79   1076.02 o 
   0   6 -14     1784.03     1808.52    309.61 o 
   2   6 -14    12021.42    12005.33    710.54 o 
   4   6 -14    23966.11    24713.68   1021.69 o 
   6   6 -14     2990.42     3173.22    369.58 o 
   8   6 -14    12858.75    12373.11    701.61 o 
   1   7 -14     4208.38     4069.86    622.71 o 
   3   7 -14     5900.08     6563.63    553.64 o 
   5   7 -14     3228.33     3423.41    393.27 o 
   7   7 -14     1520.30     1028.45    339.86 o 
  -7   1 -13     1395.14     1199.56    181.58 o 
  -5   1 -13    12446.41    12663.85    435.92 o 
  -3   1 -13      771.54      881.48    120.82 o 
  -1   1 -13    15611.72    15043.14    523.66 o 
   1   1 -13     9470.59     9359.69    351.03 o 
   3   1 -13      258.96      283.45     44.33 o 
   5   1 -13    17820.94    17296.99    335.85 o 
   7   1 -13     5076.42     5403.95    281.59 o 
   9   1 -13     2547.35     2403.37    132.53 o 
  11   1 -13    11459.90    10320.26    431.98 o 
  13   1 -13      877.46      539.27    606.12 o 
  -6   2 -13    11766.42    12019.78    481.08 o 
  -4   2 -13    15812.07    16170.18    550.88 o 
  -2   2 -13     4548.49     4791.27    244.59 o 
   0   2 -13    42505.54    42611.66    985.10 o 
   2   2 -13    15145.26    14980.38    266.71 o 
   4   2 -13    16407.12    15992.75    425.58 o 
   6   2 -13    30855.74    28710.85    554.32 o 
   8   2 -13      643.22      636.16     95.86 o 
  10   2 -13    13232.58    12392.54    472.42 o 
  12   2 -13     3299.38     3193.46    269.69 o 
  -7   3 -13     4716.51     3669.45    853.93 o 
  -5   3 -13     5994.89     6029.45    367.17 o 
  -3   3 -13    14754.89    14912.47    501.58 o 
  -1   3 -13    11458.84    11610.58    445.19 o 
   1   3 -13    19660.28    18926.74    480.82 o 
   3   3 -13    12310.74    12827.63    406.06 o 
   5   3 -13    11063.56    10810.04    285.80 o 
   7   3 -13     8958.91     9261.42    432.40 o 
   9   3 -13     1903.10     1862.83    207.15 o 
  11   3 -13      545.67      648.21    163.97 o 
  13   3 -13      635.80      573.20    547.03 o 
  -6   4 -13      315.05      178.20    391.29 o 
  -4   4 -13     7290.72     7486.70    468.23 o 
  -2   4 -13    15718.23    16351.25    746.78 o 
   0   4 -13     2999.67     3004.53    269.56 o 
   2   4 -13    18692.64    18547.71    576.33 o 
   4   4 -13    20340.38    19059.70    719.12 o 
   6   4 -13      700.29     1002.04    166.19 o 
   8   4 -13    10725.21    10697.54    464.42 o 
  10   4 -13     9467.70     9305.54    420.66 o 
  12   4 -13     1733.58     1436.34    278.59 o 
  -5   5 -13     2064.37     1991.57    304.87 o 
  -3   5 -13     7070.01     6095.79    478.62 o 
  -1   5 -13     5528.34     5283.19    370.29 o 
   1   5 -13      304.82      272.72    147.04 o 
   3   5 -13     9534.03     9918.43    521.82 o 
   5   5 -13    15188.96    12923.99    707.74 o 
   7   5 -13     1916.64     2067.62    282.30 o 
   9   5 -13    18406.34    18193.40    784.77 o 
  11   5 -13     9832.27     9840.37    615.35 o 
  -4   6 -13     1227.29     1666.60    427.36 o 
  -2   6 -13      892.04      370.12    304.95 o 
   0   6 -13     1033.26     1213.06    237.81 o 
   2   6 -13     4388.27     4183.37    416.68 o 
   4   6 -13     4883.40     5458.41    540.16 o 
   6   6 -13    11531.97    11276.80    593.26 o 
   8   6 -13    15275.02    15504.91    773.76 o 
  10   6 -13    10855.47    10600.99    632.45 o 
  -1   7 -13     3152.28     3447.42    485.35 o 
   1   7 -13     8900.83    10147.64    674.10 o 
   3   7 -13     4802.56     4552.67    447.34 o 
   5   7 -13     3549.22     3992.98    376.79 o 
   7   7 -13    29184.62    28971.54   1146.97 o 
   2   8 -13     9229.16     8176.99   1237.63 o 
   4   8 -13     3092.42     3097.88    550.01 o 
  -8   0 -12    12325.95    10393.43   1012.36 o 
  -6   0 -12    11552.18    12357.78    821.81 o 
  -4   0 -12    16299.49    17205.16    655.19 o 
  -2   0 -12    77473.26    75231.25   1889.61 o 
   0   0 -12    68005.99    68064.64   1453.97 o 
   2   0 -12    84103.85    85088.21   1141.77 o 
   4   0 -12   159964.94   156400.92   1640.94 o 
   6   0 -12    38476.31    38052.96    504.78 o 
   8   0 -12    73541.19    68856.04   1561.84 o 
  10   0 -12    54716.54    53167.14   1483.93 o 
  12   0 -12     4040.67     3874.61    423.06 o 
  14   0 -12     6899.91     9179.61   1228.06 o 
  -7   1 -12    12188.46    12573.07    512.75 o 
  -5   1 -12    14536.64    15327.07    467.96 o 
  -3   1 -12    49287.75    48693.72   1105.64 o 
  -1   1 -12    46434.92    45971.23    932.68 o 
   1   1 -12    49090.16    49570.84    810.50 o 
   3   1 -12    86078.55    83999.70   1008.26 o 
   5   1 -12    62906.58    61393.84    684.02 o 
   7   1 -12    40917.29    40148.04    687.58 o 
   9   1 -12    46925.98    44584.63    712.83 o 
  11   1 -12    16148.58    15076.51    603.17 o 
  13   1 -12     4542.76     4644.11    589.43 o 
  -8   2 -12     6326.31     6134.67    554.29 o 
  -6   2 -12    17708.21    17858.26    580.09 o 
  -4   2 -12    21876.92    22757.46    611.84 o 
  -2   2 -12    14738.73    14830.02    425.48 o 
   0   2 -12    52994.44    53193.21    865.79 o 
   2   2 -12    43974.88    43518.29    647.85 o 
   4   2 -12    16645.77    16414.16    328.82 o 
   6   2 -12    43399.35    41469.18    680.16 o 
   8   2 -12    24411.02    23636.13    591.99 o 
  10   2 -12    10747.34    10397.76    355.41 o 
  12   2 -12    17221.17    17017.27    612.37 o 
  14   2 -12    10830.55     9961.66    975.14 o 
  -7   3 -12    22837.59    24672.03    842.40 o 
  -5   3 -12    33086.00    33683.43   1334.67 o 
  -3   3 -12     5307.55     5712.67    293.16 o 
  -1   3 -12    23947.71    25121.52    745.30 o 
   1   3 -12    33745.28    32769.64    480.80 o 
   5   3 -12     9334.54     8365.72    449.99 o 
   7   3 -12    40741.33    40382.88    780.45 o 
   9   3 -12    18817.75    17834.18    633.18 o 
  11   3 -12    12457.55    12204.70    446.61 o 
  13   3 -12    31580.76    28415.95   1848.32 o 
  -6   4 -12    23972.50    20984.46   1085.05 o 
  -4   4 -12    15525.71    15836.02    566.23 o 
  -2   4 -12    16795.63    16891.42    483.08 o 
   0   4 -12    13492.45    12860.60    410.53 o 
   2   4 -12     3474.17     3581.79    238.98 o 
   4   4 -12      717.16      725.39    105.97 o 
   6   4 -12    10970.44    10738.18    451.55 o 
   8   4 -12     8739.49     8901.29    400.33 o 
  10   4 -12     9211.31     8994.75    450.87 o 
  12   4 -12    18509.00    16978.63   1024.15 o 
  -5   5 -12    12591.06    11418.86    807.93 o 
  -3   5 -12    21645.79    21532.12    886.87 o 
  -1   5 -12     2726.39     3028.92    480.57 o 
   1   5 -12     2803.70     2860.39    189.54 o 
   3   5 -12     8136.20     7788.40    317.69 o 
   5   5 -12    10425.61    10248.40    391.85 o 
   7   5 -12      557.71      536.79    166.80 o 
   9   5 -12    14828.78    14488.28    683.97 o 
  11   5 -12    21326.94    20001.02    741.41 o 
  -4   6 -12    10972.35    11661.93    830.89 o 
  -2   6 -12    20064.17    19200.00   1043.24 o 
   0   6 -12     1415.46     1116.51    242.11 o 
   2   6 -12     7986.99     7648.23    539.75 o 
   4   6 -12    19419.39    19956.04    786.73 o 
   6   6 -12     3774.35     3829.63    341.84 o 
   8   6 -12     2951.28     2820.70    325.21 o 
  10   6 -12    17278.09    16067.27    770.05 o 
  -3   7 -12     6623.03     6152.02    749.58 o 
  -1   7 -12    12489.09    12536.84    750.99 o 
   1   7 -12     7391.56     7070.37    549.64 o 
   3   7 -12    13902.25    13400.38    675.39 o 
   5   7 -12    10539.17    10835.93    597.11 o 
   7   7 -12     5441.25     4804.36    455.15 o 
   9   7 -12     7407.46     7194.30    548.56 o 
   0   8 -12    16913.98    17465.65   1759.79 o 
   2   8 -12    18813.82    18171.29    834.40 o 
   4   8 -12     3227.09     2990.29    373.93 o 
   6   8 -12    21874.22    20304.21   1096.09 o 
  -9   1 -11     3946.56     3922.68    400.21 o 
  -7   1 -11     5007.66     4951.41    281.51 o 
  -5   1 -11     2198.58     2061.01    176.71 o 
  -3   1 -11    21698.76    21741.52    570.48 o 
  -1   1 -11      508.25      570.49    100.23 o 
   1   1 -11    23073.09    22535.00    480.69 o 
   3   1 -11    23697.86    23737.46    375.39 o 
   5   1 -11     4128.26     3725.01    159.61 o 
   7   1 -11    38024.86    37445.56    742.66 o 
   9   1 -11     3591.99     3456.83    163.13 o 
  11   1 -11     8219.16     7943.25    380.54 o 
  13   1 -11     9626.76     8000.36    761.94 o 
  -8   2 -11     4513.79     4487.96    397.53 o 
  -6   2 -11     1205.54     1236.07    142.19 o 
  -4   2 -11     9715.53    10535.41    498.93 o 
  -2   2 -11     9911.02    10196.61    331.30 o 
   0   2 -11     7897.38     8234.83    212.81 o 
   2   2 -11    46800.92    46535.82    693.05 o 
   4   2 -11     6757.34     6838.23    166.06 o 
   6   2 -11    32743.37    31654.58    583.34 o 
   8   2 -11    29684.90    28911.37    653.13 o 
  10   2 -11     3246.51     3202.19    245.76 o 
  12   2 -11    21715.58    21004.31    716.87 o 
  14   2 -11     4228.20     3669.27    570.60 o 
  -7   3 -11      210.88      332.61    118.15 o 
  -5   3 -11      760.81      870.57    142.44 o 
  -3   3 -11     4517.26     4637.23    283.51 o 
  -1   3 -11     7123.99     7515.28    228.12 o 
   1   3 -11     9732.16     9449.02    188.95 o 
   3   3 -11    13526.28    12887.67    338.85 o 
   5   3 -11    25724.17    25427.22    625.82 o 
   7   3 -11    14554.44    14188.86    412.52 o 
   9   3 -11    18607.21    17396.31    605.84 o 
  11   3 -11    13671.10    12309.30    491.96 o 
  13   3 -11     3389.08     3231.95    899.72 o 
  -8   4 -11     6281.59     6225.08   1078.79 o 
  -6   4 -11     2003.75     1944.61    237.26 o 
  -4   4 -11     3480.29     3424.98    297.79 o 
  -2   4 -11    24983.17    25195.86    578.25 o 
   0   4 -11     4019.71     3922.78    195.31 o 
   4   4 -11    29940.18    29285.41    495.39 o 
   6   4 -11     4028.36     3850.81    351.26 o 
   8   4 -11     4700.46     4819.05    286.59 o 
  10   4 -11    20287.87    19297.24    670.11 o 
  12   4 -11     2643.58     2314.00    254.62 o 
  -7   5 -11    11528.52    12020.34    830.87 o 
  -5   5 -11     4005.28     4335.96    478.62 o 
  -3   5 -11    18949.37    19639.66   1017.62 o 
  -1   5 -11    17553.54    17441.89    735.19 o 
   1   5 -11     3052.92     3265.56    192.50 o 
   3   5 -11    21728.30    20704.30    471.13 o 
   5   5 -11     8015.28     7985.72    356.81 o 
   7   5 -11     1815.76     1732.03    265.38 o 
   9   5 -11     4504.45     4506.08    376.89 o 
  11   5 -11     6399.47     5774.35    387.32 o 
  -6   6 -11    18901.09    20521.72   1344.30 o 
  -4   6 -11    15878.63    15920.82    764.11 o 
  -2   6 -11    15545.56    14751.16    883.89 o 
   0   6 -11    20163.42    20916.78    682.74 o 
   2   6 -11     6752.79     6597.01    438.79 o 
   4   6 -11     4473.70     4157.79    346.48 o 
   6   6 -11     1867.75     1716.25    234.94 o 
   8   6 -11      626.52      319.88    222.70 o 
  10   6 -11      939.87      580.62    214.09 o 
  -3   7 -11     9322.27     9097.95    731.47 o 
  -1   7 -11    19092.44    18876.57    904.93 o 
   1   7 -11    26935.81    25981.70   1226.23 o 
   3   7 -11     1128.08     1032.36    202.81 o 
   5   7 -11    11219.44    10905.76    586.63 o 
   7   7 -11     6759.95     6690.57    516.13 o 
   9   7 -11     2141.03     2709.15    420.49 o 
  -2   8 -11     4235.72     3436.94    585.14 o 
   0   8 -11    20476.97    21322.24    998.88 o 
   2   8 -11    11091.81    11380.71    654.08 o 
   4   8 -11      429.48      265.48    178.19 o 
   6   8 -11     7400.06     7117.06    505.11 o 
 -10   0 -10    17042.85    18606.78   1448.53 o 
  -8   0 -10    25700.59    25613.90   1073.43 o 
  -6   0 -10     2046.74     2113.72    319.07 o 
  -4   0 -10    21004.13    21477.82    761.06 o 
  -2   0 -10    38973.50    38482.23   1121.74 o 
   0   0 -10    25246.93    25538.88    709.30 o 
   2   0 -10     6949.28     6661.28    428.33 o 
   8   0 -10    23216.04    21903.36    895.87 o 
  10   0 -10    95639.79    89636.96   2037.03 o 
  12   0 -10    47343.00    44176.83   1486.47 o 
  14   0 -10    24209.84    21741.70   1877.83 o 
  -9   1 -10    21203.63    23095.23   1445.39 o 
  -7   1 -10    17492.64    17161.84    593.34 o 
  -5   1 -10     8936.44     9980.20    362.79 o 
  -3   1 -10    11882.43    12054.55    393.31 o 
  -1   1 -10    20828.06    20938.21    429.97 o 
   1   1 -10     9100.26     9242.65    294.75 o 
   3   1 -10    27025.93    26430.72    417.73 o 
   5   1 -10    75177.05    73602.36    882.96 o 
   7   1 -10    36941.57    35849.34    623.05 o 
   9   1 -10    51238.73    50095.08    760.59 o 
  11   1 -10    44034.70    41794.64   1022.86 o 
  13   1 -10    19983.14    18198.75   1155.46 o 
  -8   2 -10     6193.87     6980.36    449.78 o 
  -6   2 -10    23644.74    24934.05    656.65 o 
  -4   2 -10    38833.01    40594.41    849.62 o 
  -2   2 -10    14404.86    14899.04    366.55 o 
   0   2 -10    51015.54    52568.14    745.18 o 
   2   2 -10    47255.47    47159.25    664.82 o 
   4   2 -10    10975.31    10988.95    204.84 o 
   6   2 -10    36413.86    35980.15    657.09 o 
   8   2 -10    40020.93    38391.81    714.56 o 
  10   2 -10     9741.58     9419.60    414.36 o 
  12   2 -10    22318.03    20728.55    710.19 o 
  14   2 -10    15921.02    13956.17   1063.54 o 
  -9   3 -10    10287.13    11238.18    737.09 o 
  -7   3 -10    13919.80    14688.76    664.82 o 
  -5   3 -10    60571.02    62138.98   1190.36 o 
  -3   3 -10    30551.68    32450.11    696.67 o 
  -1   3 -10    37936.40    38064.59    642.12 o 
   3   3 -10    32437.82    32972.92    527.29 o 
   5   3 -10    36683.74    36484.60    504.01 o 
   7   3 -10    57650.64    54923.10    965.86 o 
   9   3 -10    10770.03    10385.25    588.72 o 
  11   3 -10     6151.68     5851.08    329.10 o 
  13   3 -10    12699.84    10600.67    890.42 o 
  -8   4 -10     9970.40     9878.57    590.06 o 
  -6   4 -10    28238.97    29585.23   1376.26 o 
  -4   4 -10    53255.90    55764.57   1222.30 o 
  -2   4 -10    45826.73    47157.28    889.48 o 
   0   4 -10    66564.33    66615.12    956.84 o 
   2   4 -10    62438.81    59012.15    830.87 o 
   4   4 -10    32328.20    32132.77    491.87 o 
   6   4 -10    31767.87    30719.72    796.33 o 
   8   4 -10     9664.91     9433.36    442.81 o 
  10   4 -10     2633.81     2443.55    229.73 o 
  12   4 -10      443.83      477.84    146.29 o 
  -7   5 -10    21505.08    22350.67   1118.49 o 
  -5   5 -10    11950.51    13463.77    979.32 o 
  -3   5 -10    36568.37    38543.27   1489.17 o 
  -1   5 -10    53431.68    52058.15    865.97 o 
   1   5 -10    20945.33    19259.28    638.75 o 
   3   5 -10    48710.09    47077.27    688.31 o 
   5   5 -10    39792.12    39267.46   1038.80 o 
   7   5 -10     4261.17     4667.56    374.24 o 
   9   5 -10    10200.54     9759.35    488.70 o 
  11   5 -10     3394.56     2973.17    279.26 o 
  -6   6 -10     8140.86     7989.17    678.71 o 
  -4   6 -10     9046.18     8415.84    708.20 o 
  -2   6 -10    36983.01    37921.70   2209.38 o 
   0   6 -10    14417.86    14052.05    447.01 o 
   2   6 -10    10206.81     9588.33    313.86 o 
   4   6 -10    35316.84    34437.16    858.24 o 
   6   6 -10     7510.36     7165.09    438.40 o 
   8   6 -10     5906.21     5512.90    436.31 o 
  10   6 -10    17860.65    16432.35    762.84 o 
  -5   7 -10     1336.21      919.71    335.09 o 
  -3   7 -10     2887.84     2289.27    368.50 o 
  -1   7 -10     4768.52     4914.94    444.83 o 
   1   7 -10      833.73     1011.70    218.47 o 
   3   7 -10     5515.66     4583.48    380.99 o 
   5   7 -10     9565.63     9093.58    522.80 o 
   7   7 -10     5992.79     5500.69    466.00 o 
   9   7 -10     9641.14     8685.79    579.77 o 
  -2   8 -10      876.02      635.95    207.95 o 
   0   8 -10     1468.54     1730.47    286.84 o 
   2   8 -10     8328.78     9115.17    560.37 o 
   4   8 -10     7415.99     7116.08    489.28 o 
   6   8 -10     4247.48     3872.55    371.18 o 
   8   8 -10    21391.78    22193.43   1543.52 o 
   1   9 -10     4258.26     4463.59   1059.50 o 
   3   9 -10     9881.90     8767.84    853.43 o 
   5   9 -10      117.58     -203.38    181.91 o 
  -9   1  -9     1067.34     1301.50    266.44 o 
  -7   1  -9     8627.33     9568.32    518.21 o 
  -5   1  -9     7533.09     7502.27    311.49 o 
  -3   1  -9      901.67     1070.04    109.19 o 
  -1   1  -9    26458.65    26821.80    576.98 o 
   1   1  -9     5725.95     5314.92    243.22 o 
   3   1  -9    14415.93    14779.09    291.65 o 
   5   1  -9    24148.80    24025.55    414.51 o 
   7   1  -9     5792.57     5895.40    211.23 o 
   9   1  -9    24202.45    23376.65    458.26 o 
  11   1  -9      556.30      612.95    113.30 o 
  13   1  -9    10261.41     8835.24    790.84 o 
 -10   2  -9    10541.21    12791.15   1048.33 o 
  -8   2  -9     3750.82     3881.98    325.13 o 
  -6   2  -9    32083.39    33522.91    766.73 o 
  -4   2  -9     5461.46     5550.87    267.55 o 
  -2   2  -9    14732.12    14782.83    312.90 o 
   0   2  -9    27807.98    26230.82   2337.89 o 
   2   2  -9     4028.38     4438.85    178.21 o 
   4   2  -9    33737.10    33240.70    455.33 o 
   6   2  -9     1115.75     1040.95     91.80 o 
   8   2  -9    29695.18    28770.34    585.06 o 
  10   2  -9    14912.81    13950.82    480.51 o 
  12   2  -9     6244.14     6186.67    308.84 o 
  14   2  -9    18665.65    18194.24   1208.66 o 
  -9   3  -9     8525.26     9138.13   1039.70 o 
  -7   3  -9     5946.21     6431.33    444.43 o 
  -5   3  -9     9039.30     9300.59    347.96 o 
  -3   3  -9     9402.91     9125.69    324.24 o 
  -1   3  -9     5292.09     5281.71    196.56 o 
   1   3  -9     2914.32     2925.11    138.47 o 
   3   3  -9      705.71      901.94     68.35 o 
   5   3  -9     2438.71     2380.14    145.06 o 
   7   3  -9     5726.64     6023.00    251.42 o 
   9   3  -9    11643.95    11234.27    455.13 o 
  11   3  -9     7127.43     6683.98    373.66 o 
  13   3  -9     5690.97     4902.05    430.85 o 
  -8   4  -9    14861.91    16432.48   1546.13 o 
  -6   4  -9     3449.02     3354.76    307.09 o 
  -4   4  -9     8091.72     8475.80    512.17 o 
  -2   4  -9    23835.24    23310.33    610.61 o 
   0   4  -9     9298.26     9409.82    291.69 o 
   2   4  -9     3665.50     3388.98    140.93 o 
   4   4  -9    26929.83    26449.04    416.80 o 
   6   4  -9    19024.08    19172.87    619.26 o 
   8   4  -9     1768.51     1751.09    196.72 o 
  10   4  -9    20636.13    19183.94    651.70 o 
  12   4  -9     8419.34     7516.10    435.69 o 
  -7   5  -9    10902.59    10096.19    715.24 o 
  -5   5  -9     3922.87     4175.67    452.77 o 
  -3   5  -9    17563.68    17079.71    727.02 o 
  -1   5  -9    33332.64    32879.76    683.06 o 
   1   5  -9     4478.33     4239.39    239.06 o 
   3   5  -9    44348.91    42483.78    621.61 o 
   5   5  -9    22405.99    22452.71    829.90 o 
   7   5  -9     3099.77     3686.43    341.50 o 
   9   5  -9    14843.36    14362.40    589.36 o 
  11   5  -9     7273.35     7101.29    455.85 o 
  13   5  -9      172.30      228.92    183.63 o 
  -6   6  -9     6706.87     6003.08    771.88 o 
  -4   6  -9    19094.97    19158.66    660.03 o 
  -2   6  -9    17930.82    17834.30    879.14 o 
   0   6  -9    39312.86    38562.23    760.39 o 
   2   6  -9    46155.03    44394.50   1083.71 o 
   4   6  -9    26681.06    25541.05    838.72 o 
   6   6  -9    34237.04    33466.84    981.70 o 
   8   6  -9    18289.64    17674.89    774.85 o 
  10   6  -9     6515.74     6212.48    454.43 o 
  12   6  -9     5572.72     5614.93    617.83 o 
  -5   7  -9    21229.77    23246.05   1166.87 o 
  -3   7  -9    23453.56    24773.99   1021.04 o 
  -1   7  -9     9590.13    10220.57    625.16 o 
   1   7  -9    65899.70    65567.75   2049.49 o 
   3   7  -9    23593.00    24572.65    866.65 o 
   5   7  -9    19583.58    18754.01    751.69 o 
   7   7  -9    39309.75    38342.78   1449.98 o 
   9   7  -9     7084.33     7307.44    526.72 o 
  -4   8  -9    13753.28    15155.07   1143.42 o 
  -2   8  -9     6765.60     6584.74    535.51 o 
   0   8  -9    14718.36    14841.56    707.48 o 
   2   8  -9    21042.67    22018.41    862.61 o 
   4   8  -9     9528.88     9966.53    739.02 o 
   6   8  -9    19441.01    19901.86    813.22 o 
   8   8  -9    12877.74    13002.71    748.35 o 
  -1   9  -9     8124.33     8375.01    733.06 o 
   1   9  -9     2967.00     3270.60    349.42 o 
   3   9  -9     7645.53     7274.98    511.86 o 
   5   9  -9     7960.00     8272.74    672.70 o 
 -10   0  -8    13342.21    14544.07   1217.13 o 
  -8   0  -8    79922.71    84429.15   3626.71 o 
  -6   0  -8    75045.91    78520.13   2079.70 o 
  -4   0  -8    55911.80    54592.44   1642.94 o 
  -2   0  -8   175396.42   173595.58   3132.30 o 
   2   0  -8    45728.61    44566.13    682.47 o 
   4   0  -8    71581.48    70241.34    951.92 o 
   8   0  -8      456.34      496.21    102.78 o 
  10   0  -8    23582.48    23320.90    913.67 o 
  12   0  -8    27946.23    26772.18   1895.56 o 
  14   0  -8     5001.09     3385.19    736.50 o 
 -11   1  -8    14750.53    17175.32   1317.86 o 
  -9   1  -8    31665.98    36650.25   1386.04 o 
  -7   1  -8    56169.83    59904.44   1273.73 o 
  -5   1  -8    26118.33    27134.18    735.44 o 
  -3   1  -8    78961.63    79511.57   1094.98 o 
  -1   1  -8    91972.04    91522.90   1430.65 o 
   1   1  -8    28578.96    28241.99    456.89 o 
   3   1  -8    54287.84    54238.13    625.81 o 
   5   1  -8    32788.35    29660.70   2027.52 o 
   7   1  -8     3572.92     3821.44    161.97 o 
   9   1  -8     3583.94     3585.70    157.22 o 
  11   1  -8    25714.30    25209.80    600.87 o 
  13   1  -8    11330.08     8619.75    778.08 o 
 -10   2  -8    18516.91    20771.59   1040.07 o 
  -8   2  -8    10948.50    11691.04    548.63 o 
  -6   2  -8    50896.16    53311.73   1265.52 o 
  -4   2  -8    56477.28    57285.76   1109.98 o 
  -2   2  -8    16341.21    17069.81    363.99 o 
   0   2  -8    46653.52    46948.84    602.28 o 
   2   2  -8    62962.40    62255.80    620.54 o 
   4   2  -8    14882.31    14791.58    241.56 o 
   6   2  -8    34287.63    32745.15    489.48 o 
   8   2  -8    50020.88    47641.23    855.69 o 
  10   2  -8    15040.19    15146.10    517.66 o 
  12   2  -8    11014.96    10512.87    398.60 o 
  14   2  -8    16303.21    15406.24   1104.60 o 
  -9   3  -8     6985.55     7552.71   1376.26 o 
  -7   3  -8     1441.59     1424.75    163.46 o 
  -5   3  -8    29915.93    30640.80    734.55 o 
  -3   3  -8    37782.81    38195.58    795.69 o 
  -1   3  -8     6975.77     7121.24    186.01 o 
   1   3  -8   120846.59   118264.22   1467.63 o 
   3   3  -8    83028.25    81347.50   1034.56 o 
   5   3  -8    27344.88    27116.45    453.02 o 
   7   3  -8   104882.02   101964.07   1711.92 o 
   9   3  -8    33448.32    33303.13    955.24 o 
  11   3  -8     8573.94     8328.51    384.34 o 
  13   3  -8    29552.95    28956.96   1118.80 o 
 -10   4  -8     3646.79     4405.95    611.30 o 
  -8   4  -8      821.85     1249.51    200.05 o 
  -6   4  -8     3178.83     3623.94    339.61 o 
  -4   4  -8    16926.19    17709.91    636.02 o 
  -2   4  -8    24194.39    24341.13    646.95 o 
   0   4  -8    29422.30    29639.24    473.57 o 
   2   4  -8    78682.87    76969.25    805.09 o 
   4   4  -8    43438.67    42764.15    669.83 o 
   6   4  -8    63941.43    63611.90   1277.80 o 
   8   4  -8    74952.70    73956.20   1436.68 o 
  10   4  -8    21817.38    21114.18    675.75 o 
  12   4  -8    31534.75    28600.69    970.46 o 
  -7   5  -8     5650.85     6443.71    848.17 o 
  -5   5  -8     3941.36     4211.11    432.02 o 
  -3   5  -8     9778.06     9185.08    511.89 o 
  -1   5  -8    46911.33    47391.27    755.68 o 
   1   5  -8    24905.96    24745.25    442.43 o 
   3   5  -8    57609.37    55498.32    811.37 o 
   5   5  -8    64897.70    63410.31   1641.25 o 
   7   5  -8    25604.53    24287.98    849.09 o 
   9   5  -8    34563.54    32591.18    919.78 o 
  11   5  -8    28695.85    26573.66    828.49 o 
  13   5  -8     4654.10     4485.04    445.42 o 
  -8   6  -8    14332.74    16159.16   1692.54 o 
  -6   6  -8     5055.61     5556.78    372.39 o 
  -4   6  -8     1687.52     1643.92    180.06 o 
  -2   6  -8    32389.96    32407.74    768.07 o 
   0   6  -8    19007.40    18560.85    375.98 o 
   2   6  -8     3505.22     3050.44    164.96 o 
   4   6  -8    44635.25    41521.41   1086.85 o 
   6   6  -8    23864.53    23171.24    863.63 o 
   8   6  -8     6033.23     5678.04    428.99 o 
  10   6  -8    26365.12    25578.54    934.81 o 
  12   6  -8     7537.22     7396.78    779.37 o 
  -7   7  -8    11317.72    10600.65    953.68 o 
  -5   7  -8     5502.03     5865.10    612.21 o 
  -3   7  -8     9399.09     9445.15    600.62 o 
  -1   7  -8    11349.43    11835.04    591.24 o 
   1   7  -8     3405.08     3437.82    341.66 o 
   3   7  -8     7534.39     7241.03    284.57 o 
   5   7  -8     5619.36     5869.84    403.31 o 
   7   7  -8     2169.57     2532.77    311.66 o 
   9   7  -8     2351.55     2566.96    344.60 o 
  11   7  -8     3559.88     3150.70    393.06 o 
  -4   8  -8    17631.15    18049.51    900.30 o 
  -2   8  -8     3307.99     3639.22    352.38 o 
   0   8  -8    15150.47    15212.74    547.91 o 
   2   8  -8     8856.52     9173.81    535.04 o 
   4   8  -8     2243.38     2051.77    267.12 o 
   6   8  -8     4915.38     4527.86    379.96 o 
   8   8  -8     2964.37     3541.42    392.44 o 
  -3   9  -8     4426.54     4882.15   1054.93 o 
  -1   9  -8     8434.31     8503.76    547.15 o 
   1   9  -8    13936.32    13761.40    838.04 o 
   3   9  -8       57.67       43.51    169.90 o 
   5   9  -8     4338.65     4516.99    392.31 o 
   7   9  -8      826.85     1035.64    475.60 o 
 -11   1  -7     3259.05     3044.03    404.67 o 
  -9   1  -7    10192.59    12275.14    757.63 o 
  -7   1  -7      266.05      484.22    125.34 o 
  -5   1  -7    30724.76    31671.97    686.23 o 
  -3   1  -7    25621.48    26643.55    537.46 o 
  -1   1  -7     8124.50     8411.75    216.90 o 
   1   1  -7    83170.26    82535.52    997.08 o 
   3   1  -7     3638.71     3587.16    118.69 o 
   5   1  -7    30502.61    30403.47    454.03 o 
   7   1  -7    26829.97    27163.48    427.12 o 
   9   1  -7     4352.86     4278.14    173.86 o 
  11   1  -7    16477.05    15769.32    481.40 o 
  13   1  -7      831.25      707.78    260.22 o 
 -10   2  -7    11886.83    12737.52    785.85 o 
  -8   2  -7     6650.47     6949.16    401.84 o 
  -6   2  -7    10294.84    11028.91    385.78 o 
  -4   2  -7    62646.43    63199.68   1012.11 o 
  -2   2  -7    12076.76    12599.99    290.81 o 
   0   2  -7    35176.57    33417.03    487.49 o 
   2   2  -7    75786.98    75290.91    900.90 o 
   4   2  -7     5231.43     4123.65    505.81 o 
   6   2  -7    39900.84    39939.26    611.86 o 
   8   2  -7     6291.96     6296.98    229.30 o 
  10   2  -7     8737.03     8422.41    401.82 o 
  12   2  -7     6015.37     5712.15    334.98 o 
  14   2  -7     2120.63     2170.89    362.30 o 
 -11   3  -7     2527.32     1936.70    452.73 o 
  -9   3  -7     9781.56    11621.26   1172.59 o 
  -7   3  -7    12175.04    13937.40    579.39 o 
  -5   3  -7    16704.72    18153.30    566.25 o 
  -3   3  -7    22617.75    22431.91    403.26 o 
  -1   3  -7    32912.27    33227.94    391.38 o 
   1   3  -7    23728.33    23964.28    479.06 o 
   3   3  -7    31222.57    30691.04    413.43 o 
   5   3  -7    16565.45    16883.32    405.60 o 
   7   3  -7     2412.46     2582.22    237.77 o 
   9   3  -7    10338.55    10343.95    388.94 o 
  11   3  -7      823.40      590.51    111.71 o 
  13   3  -7     1260.65     1310.10    204.62 o 
 -10   4  -7      505.79      663.57    234.70 o 
  -8   4  -7    14569.76    16049.54    741.28 o 
  -6   4  -7    14590.73    15936.04   1137.23 o 
  -4   4  -7     2646.16     2846.04    220.47 o 
  -2   4  -7    37162.79    37923.63    661.91 o 
   0   4  -7    23733.72    24065.59    421.25 o 
   2   4  -7     3908.01     3822.17    142.71 o 
   4   4  -7    41680.86    41541.04    720.07 o 
   6   4  -7    12176.07    11931.87    469.74 o 
   8   4  -7     2148.69     2362.43    195.72 o 
  10   4  -7     9213.05     9034.56    426.19 o 
  12   4  -7     8107.05     8121.57    495.64 o 
  14   4  -7      247.47      292.71    236.38 o 
  -9   5  -7     6517.24     7724.53    918.79 o 
  -7   5  -7     9639.10    11046.13   1086.59 o 
  -5   5  -7      328.35      638.50    256.55 o 
  -3   5  -7     4991.67     5264.42    267.31 o 
  -1   5  -7    15787.55    16371.93    502.94 o 
   1   5  -7     7563.64     7349.39    202.16 o 
   3   5  -7     2863.68     2818.48    112.18 o 
   5   5  -7    38720.70    39112.21    976.80 o 
   7   5  -7    15963.02    15559.03    582.73 o 
   9   5  -7     7687.78     7934.79    392.14 o 
  11   5  -7    27312.39    26872.33    831.62 o 
  13   5  -7     3011.04     3112.28    384.14 o 
  -8   6  -7     3218.37     3401.60    393.33 o 
  -6   6  -7     3870.54     3753.93    539.26 o 
  -4   6  -7     1265.18     1251.55    181.75 o 
  -2   6  -7     1678.19     1458.23    126.41 o 
   0   6  -7     2307.07     2910.97    264.03 o 
   2   6  -7     7997.71     7918.54    244.29 o 
   4   6  -7    17400.57    17431.52    652.58 o 
   6   6  -7    15550.01    15621.31    620.97 o 
   8   6  -7    26142.30    25507.99    823.17 o 
  10   6  -7    22829.13    20894.58    834.94 o 
  12   6  -7    13332.80    11649.40   1004.71 o 
  -7   7  -7     5270.57     4823.09    518.27 o 
  -5   7  -7    11230.93    10714.50    504.46 o 
  -3   7  -7     4699.36     5204.74    436.01 o 
  -1   7  -7     1305.20     1535.44    218.68 o 
   1   7  -7    13801.39    13951.07    471.43 o 
   3   7  -7    35490.56    34985.10    921.77 o 
   5   7  -7     5839.99     6138.97    402.59 o 
   7   7  -7    30151.53    31614.42   1105.02 o 
   9   7  -7    37703.57    37676.98   1214.01 o 
  11   7  -7     3645.38     4105.87    397.68 o 
  -6   8  -7     6172.65     7494.10    782.41 o 
  -4   8  -7    10422.73    10457.89    825.15 o 
  -2   8  -7     4610.46     4412.55    377.99 o 
   0   8  -7     4629.53     4740.69    292.44 o 
   2   8  -7    20313.20    21595.15   1093.40 o 
   4   8  -7     8865.95     9405.93    734.33 o 
   6   8  -7     8904.56     8473.32    505.67 o 
   8   8  -7    23143.48    24733.11   1194.20 o 
  -3   9  -7    13414.40    13431.14    772.12 o 
  -1   9  -7    14722.51    15347.60    844.77 o 
   1   9  -7     9225.14    10260.50    636.98 o 
   3   9  -7    10448.61     9836.82    617.77 o 
   5   9  -7    12946.63    13108.11    757.45 o 
   7   9  -7     4376.91     4472.94    960.63 o 
 -12   0  -6     7048.81     9191.89   1023.08 o 
 -10   0  -6      323.28      554.10    265.18 o 
  -8   0  -6    35383.80    37933.30   1207.60 o 
  -6   0  -6    84628.55    88715.34   1845.18 o 
  -4   0  -6    31755.78    34534.33    884.14 o 
  -2   0  -6   207505.16   201735.13   3436.79 o 
   0   0  -6   197245.23   187413.77   3137.66 o 
   2   0  -6    55296.74    54990.40    793.46 o 
   4   0  -6   263958.06   237796.61   2532.41 o 
   6   0  -6   124312.35   119392.52   1374.65 o 
   8   0  -6    21664.60    21280.54    668.46 o 
  10   0  -6    63434.46    62067.30   1313.33 o 
  12   0  -6    14011.57    13575.01    921.76 o 
  14   0  -6      592.21      491.67    246.03 o 
 -11   1  -6     4158.40     4943.19    688.13 o 
  -9   1  -6     7859.03     9842.69    629.06 o 
  -7   1  -6    36125.24    38403.01    858.05 o 
  -5   1  -6    46731.89    48676.81    681.33 o 
  -3   1  -6    64717.64    66969.27   1189.21 o 
  -1   1  -6   175371.00   171718.44   1898.35 o 
   1   1  -6   129490.20   126198.37   1444.29 o 
   3   1  -6   109518.89   105556.43    972.02 o 
   5   1  -6   138476.92   131346.61   1232.17 o 
   7   1  -6    32891.98    32752.25    436.06 o 
   9   1  -6    42947.66    42350.67    607.40 o 
  11   1  -6    27769.36    26472.42    630.36 o 
  13   1  -6     2611.20     2518.15    342.91 o 
 -12   2  -6     8044.43     9022.28    969.38 o 
 -10   2  -6    21207.97    24303.46   1095.10 o 
  -8   2  -6    16765.29    17007.90    627.28 o 
  -6   2  -6    20756.55    22275.73    715.47 o 
  -4   2  -6    66653.31    68896.82    957.96 o 
  -2   2  -6    27607.71    28037.52    455.12 o 
   0   2  -6    58089.14    59045.93    756.81 o 
   2   2  -6    98285.41    95752.48   1228.97 o 
   4   2  -6    43502.88    42400.55    561.17 o 
   6   2  -6    66900.96    67628.42    846.89 o 
   8   2  -6    43854.73    41809.32    664.38 o 
  10   2  -6    17828.69    17545.72    581.95 o 
  12   2  -6     9977.72     9651.42    438.52 o 
  14   2  -6    16010.48    15025.47    890.66 o 
 -11   3  -6    27989.50    31168.75   2369.58 o 
  -9   3  -6    35757.57    39552.82   1982.35 o 
  -7   3  -6    10766.07    11801.63    512.82 o 
  -5   3  -6    70085.06    72907.09   1570.68 o 
  -3   3  -6    42462.27    44657.99    783.53 o 
  -1   3  -6     5221.50     5486.92    161.47 o 
   1   3  -6    65942.42    64562.44   1037.21 o 
   3   3  -6    66525.14    65551.33    862.20 o 
   5   3  -6     3984.12     4263.84    227.04 o 
   7   3  -6    32650.81    31042.03    695.61 o 
   9   3  -6    65030.38    63412.44   1217.22 o 
  11   3  -6     6572.17     6854.38    337.77 o 
  13   3  -6    25999.31    24809.79   1320.06 o 
 -10   4  -6    25479.64    27154.13   1175.69 o 
  -8   4  -6    22224.05    24379.34    826.63 o 
  -6   4  -6    25268.98    26211.91    645.34 o 
  -4   4  -6    30764.20    31815.66    777.16 o 
  -2   4  -6     4636.45     4608.00    189.64 o 
   0   4  -6     6819.60     6869.27    215.61 o 
   2   4  -6    12725.67    13067.60    299.79 o 
   4   4  -6     9760.70    10240.62    716.91 o 
   6   4  -6    12215.15    11975.86    421.74 o 
   8   4  -6    43536.11    41773.41    897.92 o 
  10   4  -6    25756.74    25761.79    748.20 o 
  12   4  -6    20609.86    20565.38    812.60 o 
  14   4  -6    22589.28    21778.93   1579.84 o 
  -9   5  -6    19963.60    24700.50   1653.56 o 
  -7   5  -6    27075.55    29980.09   1849.95 o 
  -5   5  -6     7381.57     6397.52    599.49 o 
  -3   5  -6    31580.67    32192.51    689.73 o 
  -1   5  -6    20701.13    20798.81    519.04 o 
   1   5  -6     1825.29     1815.32    159.66 o 
   3   5  -6      738.44      720.74     73.91 o 
   5   5  -6    27153.43    27460.59    753.69 o 
   7   5  -6    23434.84    23130.20    718.68 o 
   9   5  -6     6926.78     6670.17    385.23 o 
  11   5  -6    33963.62    33445.53    938.53 o 
  13   5  -6    15276.10    14064.25    914.51 o 
  -8   6  -6    18296.65    20201.39   2051.56 o 
  -6   6  -6    21391.81    20930.29    801.09 o 
  -4   6  -6     1930.10     1636.88    165.47 o 
  -2   6  -6    22779.91    23283.61    656.95 o 
   0   6  -6    42398.75    42292.88   1300.33 o 
   2   6  -6     2830.57     3089.12    178.56 o 
   4   6  -6    22474.22    21799.30    791.33 o 
   6   6  -6    34564.58    34192.18   1033.11 o 
   8   6  -6      350.12      548.90    145.94 o 
  10   6  -6    15455.39    14927.48    695.77 o 
  12   6  -6    14188.22    14059.19    736.53 o 
  -7   7  -6     4457.87     4704.01    388.46 o 
  -5   7  -6     7513.19     7167.90    406.56 o 
  -3   7  -6     9829.33     9940.96    524.15 o 
  -1   7  -6    18173.27    18780.73    817.95 o 
   1   7  -6    21775.50    21106.94    621.17 o 
   3   7  -6    16544.52    17204.12    637.54 o 
   5   7  -6    16968.76    17292.45    743.52 o 
   7   7  -6     7960.77     7702.24    500.84 o 
   9   7  -6     4755.51     4743.83    415.48 o 
  11   7  -6     4452.36     4835.26    429.67 o 
  -6   8  -6     3011.91     2711.38    351.84 o 
  -4   8  -6    21387.58    22527.48    959.48 o 
  -2   8  -6    15883.18    16974.27    781.27 o 
   0   8  -6    12220.07    12732.30    505.56 o 
   2   8  -6    38720.87    38360.30    916.06 o 
   4   8  -6     7707.08     8720.38    540.87 o 
   6   8  -6    16571.18    15223.25    877.20 o 
   8   8  -6    14200.84    13842.11    838.48 o 
  -3   9  -6    19344.02    19189.95    750.24 o 
  -1   9  -6     3218.77     3121.60    300.30 o 
   1   9  -6    23314.87    22698.19   1172.40 o 
   3   9  -6    19151.49    20017.61    872.80 o 
   5   9  -6     2874.46     2896.03    341.31 o 
   7   9  -6    17125.94    18057.17   1767.14 o 
   0  10  -6     3272.67     3421.82    734.15 o 
   2  10  -6     2239.39     1538.63    495.09 o 
 -11   1  -5     5020.19     5367.61    543.19 o 
  -9   1  -5     2902.66     2856.96    220.43 o 
  -7   1  -5    15993.65    16580.55    456.28 o 
  -5   1  -5     2533.02     2629.16    131.30 o 
  -3   1  -5    26287.31    26461.38    533.34 o 
  -1   1  -5    32460.99    34840.48    461.31 o 
   1   1  -5    21883.42    22121.19    379.72 o 
   3   1  -5    60411.66    58806.66    549.73 o 
   5   1  -5     3635.83     3823.52    111.20 o 
   7   1  -5    36322.38    35400.52    435.31 o 
   9   1  -5    15029.91    14618.50    325.32 o 
  11   1  -5     1384.71     1533.30    177.99 o 
  13   1  -5     9590.81    10138.65    583.33 o 
  15   1  -5      605.08      680.50    393.30 o 
 -12   2  -5     6692.60     7632.68    638.67 o 
 -10   2  -5      486.00      441.12    178.64 o 
  -8   2  -5    14544.87    15548.79    531.33 o 
  -6   2  -5     6738.10     7548.54    318.82 o 
  -4   2  -5    17881.07    18283.07    382.69 o 
  -2   2  -5    80682.45    83354.94   1007.97 o 
   0   2  -5     7007.34     7520.17    158.49 o 
   2   2  -5    91315.89    87481.40   1055.72 o 
   4   2  -5    51798.70    51432.64    688.80 o 
   6   2  -5    37870.48    38391.81    558.03 o 
   8   2  -5    63496.98    61206.51    900.30 o 
  10   2  -5     5803.95     5827.82    273.38 o 
  12   2  -5    13593.80    13264.83    527.76 o 
  14   2  -5    11837.83    10545.65    732.40 o 
 -11   3  -5     1199.56     1213.16    257.61 o 
  -9   3  -5     2330.99     2400.30    234.93 o 
  -7   3  -5      891.56     1170.29    146.89 o 
  -5   3  -5     4829.77     4852.05    228.65 o 
  -3   3  -5     5165.53     5510.95    212.94 o 
  -1   3  -5    35514.05    36639.41    545.91 o 
   1   3  -5    33371.78    33664.20    497.88 o 
   3   3  -5    32837.04    32861.66    518.06 o 
   5   3  -5    31841.34    30057.99    718.46 o 
   7   3  -5    19041.81    18692.35    559.30 o 
   9   3  -5    13456.70    13269.22    467.62 o 
  11   3  -5     9107.46     8577.29    374.50 o 
  13   3  -5     6106.41     5262.73    394.73 o 
 -10   4  -5      335.30      179.39    248.62 o 
  -8   4  -5    11507.02    13126.78    568.37 o 
  -6   4  -5    14933.36    15867.35    475.31 o 
  -4   4  -5     1509.50     1776.30    187.51 o 
  -2   4  -5    23835.54    23782.71    461.11 o 
   0   4  -5    43795.75    44077.21    830.11 o 
   2   4  -5      336.27      523.17     93.32 o 
   4   4  -5    32196.58    31540.38    970.30 o 
   6   4  -5    38953.53    38534.66    732.51 o 
   8   4  -5      445.11      448.25    115.92 o 
  10   4  -5    13968.45    13485.98    520.26 o 
  12   4  -5    13942.04    13605.09    654.57 o 
  14   4  -5      126.10      177.22    254.07 o 
  -9   5  -5     8018.53     8542.03    914.79 o 
  -7   5  -5    28064.63    31425.13   1877.50 o 
  -5   5  -5     8485.61     8410.50    951.63 o 
  -3   5  -5    28735.15    28906.20    586.51 o 
  -1   5  -5    36883.69    37752.07    684.60 o 
   1   5  -5     4416.62     4738.04    215.03 o 
   3   5  -5    12139.56    12196.56    334.33 o 
   5   5  -5    18075.88    18226.62    586.94 o 
   7   5  -5     7451.07     7626.33    556.46 o 
   9   5  -5      838.76      740.13    144.90 o 
  11   5  -5    11277.87     9936.90    527.59 o 
  13   5  -5     6948.39     6609.79    562.77 o 
  -8   6  -5    16535.10    17549.09    977.69 o 
  -6   6  -5    31026.09    30133.39   1081.29 o 
  -4   6  -5    39256.11    38404.94    752.88 o 
  -2   6  -5    13306.10    13672.33    464.40 o 
   0   6  -5    23530.72    23313.94    693.14 o 
   2   6  -5     7098.23     6999.37    272.19 o 
   4   6  -5      200.39      227.90    119.21 o 
   6   6  -5       63.48      201.65    130.73 o 
   8   6  -5     3161.10     3387.23    375.08 o 
  10   6  -5     7256.01     6579.59    461.22 o 
  12   6  -5     2866.40     2578.50    335.13 o 
  -9   7  -5    21388.58    23285.55   1115.92 o 
  -7   7  -5     7944.21     7312.65    477.91 o 
  -5   7  -5    42734.34    43132.92   1235.21 o 
  -3   7  -5    26566.32    27161.32    952.42 o 
  -1   7  -5    10534.97    10943.16    565.14 o 
   1   7  -5    32400.34    32506.01    841.35 o 
   3   7  -5    10086.93     9842.00    360.69 o 
   5   7  -5     2483.13     2480.53    237.42 o 
   7   7  -5     5060.41     4648.43    474.79 o 
   9   7  -5    12385.78    11330.53    802.47 o 
  11   7  -5     4563.94     3945.05    540.12 o 
  -6   8  -5     9023.67     9419.89    616.00 o 
  -4   8  -5    24429.48    25436.73   1098.83 o 
  -2   8  -5     8783.84     8879.03    432.99 o 
   0   8  -5     8137.96     8340.10    397.04 o 
   2   8  -5    22961.53    23089.38    874.84 o 
   4   8  -5     4095.42     4189.88    365.39 o 
   6   8  -5     2786.49     2978.43    319.13 o 
   8   8  -5    11637.00    11473.85    766.47 o 
  10   8  -5     5693.21     5119.06    541.91 o 
  -5   9  -5     2152.66     1528.78    263.96 o 
  -3   9  -5     9877.69    10278.77    572.13 o 
  -1   9  -5    16155.31    15477.14    671.94 o 
   1   9  -5    12402.20    12398.38   1277.48 o 
   3   9  -5     9031.70     9039.36    838.25 o 
   5   9  -5    16724.20    16820.41    992.61 o 
   7   9  -5     9455.51    10748.48   1006.01 o 
  -2  10  -5    10503.17     9838.61    935.03 o 
   0  10  -5    24583.80    24373.88   2327.18 o 
   2  10  -5     6999.00     6232.79    721.59 o 
   4  10  -5    26454.98    23777.63   1783.42 o 
 -12   0  -4    19714.73    21395.36   1539.36 o 
 -10   0  -4     6740.31     6949.09    763.88 o 
  -8   0  -4    45011.09    50769.66   2156.71 o 
  -6   0  -4    29793.62    32590.00    727.23 o 
  -4   0  -4     2471.99     2576.69    162.70 o 
  -2   0  -4    25313.29    25088.30    633.04 o 
   0   0  -4   100671.86   100393.35   2134.84 o 
   2   0  -4    60274.89    60668.22    837.12 o 
   4   0  -4    73717.38    72065.21    918.06 o 
   6   0  -4   269614.81   256330.75   2734.07 o 
   8   0  -4    54967.11    52624.06    816.56 o 
  10   0  -4    79245.99    74232.53   1969.66 o 
  12   0  -4    78679.98    73836.91   1942.26 o 
  14   0  -4     8335.69     8095.77    768.97 o 
 -11   1  -4    11095.04    12866.04   1094.24 o 
  -9   1  -4    18426.00    18654.83   1130.44 o 
  -7   1  -4    29132.87    29836.23    635.76 o 
  -5   1  -4     9645.63     9965.53    245.83 o 
  -3   1  -4    13193.59    14431.80    371.37 o 
  -1   1  -4    63793.50    64398.54    721.95 o 
   1   1  -4    92003.42    91716.38    951.59 o 
   3   1  -4    75327.63    75502.84    732.17 o 
   5   1  -4   110545.64   107003.54   1073.26 o 
   7   1  -4    85244.81    83421.85    965.67 o 
   9   1  -4    45189.33    43640.55    645.76 o 
  11   1  -4    55487.88    53322.42   1149.99 o 
  13   1  -4    27965.56    27017.07   1182.60 o 
  15   1  -4     8895.38     6887.91   1028.19 o 
 -12   2  -4     9289.52    11046.67    761.19 o 
 -10   2  -4    34340.96    37713.47   1377.91 o 
  -8   2  -4    15926.01    16847.48    518.49 o 
  -6   2  -4    22532.24    24032.68    512.01 o 
  -4   2  -4    67057.45    69246.53    922.79 o 
  -2   2  -4    52210.97    54212.68    782.82 o 
   0   2  -4    36643.52    36669.75    565.73 o 
   2   2  -4   100177.79    96903.16   1111.93 o 
   4   2  -4    89871.09    89555.63   1105.97 o 
   6   2  -4     6992.19     6885.26    211.04 o 
   8   2  -4    73229.56    71426.91    919.53 o 
  10   2  -4    31576.21    30690.22    604.83 o 
  12   2  -4     6328.01     6301.39    333.27 o 
  14   2  -4    23864.69    23006.57    940.44 o 
 -11   3  -4    22034.96    25521.46   1145.94 o 
  -9   3  -4    35436.82    35837.02    985.27 o 
  -7   3  -4    13031.26    14225.05    639.94 o 
  -5   3  -4    88473.09    92589.84   1226.84 o 
  -3   3  -4   121683.50   119477.70   1573.03 o 
  -1   3  -4    31305.43    33095.44    702.45 o 
   1   3  -4   133353.66   124938.30   2143.90 o 
   3   3  -4   110379.48   106224.82   1604.37 o 
   5   3  -4     1409.07     1230.88    140.96 o 
   7   3  -4    44046.36    42314.70    879.44 o 
   9   3  -4    30591.76    30470.47    763.00 o 
  11   3  -4     1394.58     1375.03    152.32 o 
  13   3  -4     8455.99     8443.43    507.96 o 
 -12   4  -4     8015.73     8673.78    920.95 o 
 -10   4  -4    24901.22    27891.67   1965.57 o 
  -8   4  -4    45668.57    47548.28   1034.65 o 
  -6   4  -4    46931.77    50209.76    845.16 o 
  -4   4  -4   107246.53   111773.88   2038.05 o 
  -2   4  -4    78245.38    80577.95   1932.81 o 
   0   4  -4    81069.71    80246.55   1066.73 o 
   2   4  -4   100822.93    99205.94   1080.47 o 
   4   4  -4    32898.63    33269.39   1083.40 o 
   6   4  -4    25331.56    25112.05    602.20 o 
   8   4  -4     9866.59    10130.78    432.64 o 
  10   4  -4     1304.61     1295.22    187.44 o 
  12   4  -4      548.46      513.84    156.97 o 
  14   4  -4     3053.67     2744.24    598.75 o 
 -11   5  -4    10018.73    13840.14   1260.45 o 
  -9   5  -4    10350.66    11065.25    709.24 o 
  -7   5  -4    55795.57    55871.96   2653.38 o 
  -5   5  -4    41925.24    42913.29   1467.10 o 
  -3   5  -4    36114.05    36605.16    706.05 o 
  -1   5  -4   108054.20   104942.41   1466.40 o 
   1   5  -4    36896.54    38323.49    678.18 o 
   3   5  -4    23152.27    22514.48    444.45 o 
   5   5  -4    42924.62    42673.17   1267.06 o 
   7   5  -4     3913.63     3905.76    318.27 o 
   9   5  -4     4162.94     4134.31    351.73 o 
  11   5  -4     4273.11     4288.13    319.58 o 
  13   5  -4     5167.49     4857.86    493.84 o 
 -10   6  -4     2064.33     2563.70    549.18 o 
  -8   6  -4    15504.05    16053.04    685.69 o 
  -6   6  -4    37856.21    38255.80    979.13 o 
  -4   6  -4     1724.61     1872.38    152.69 o 
  -2   6  -4    45280.47    46510.55    805.84 o 
   0   6  -4    43159.69    42433.98    767.72 o 
   2   6  -4      691.27      573.45     86.27 o 
   4   6  -4    38865.63    38008.52    719.62 o 
   6   6  -4    23578.89    24243.01    833.32 o 
   8   6  -4     1439.65     1798.81    293.21 o 
  10   6  -4     7360.57     7540.13    491.38 o 
  12   6  -4    14709.14    13164.20    821.77 o 
  -9   7  -4      928.78     1120.84    246.82 o 
  -7   7  -4     5556.57     5595.99    413.31 o 
  -5   7  -4     4727.21     4507.04    421.35 o 
  -3   7  -4      926.91     1080.98    144.04 o 
  -1   7  -4    16941.17    17657.15    807.67 o 
   1   7  -4    10594.06    10724.36    411.00 o 
   3   7  -4     4818.49     4813.02    297.23 o 
   5   7  -4    15819.60    14822.98    362.15 o 
   7   7  -4     9074.36     8555.06    609.47 o 
   9   7  -4     7476.77     7689.40    751.91 o 
  11   7  -4    10580.07    10173.24    956.07 o 
  -8   8  -4        7.49       51.84    219.21 o 
  -6   8  -4     3124.61     3013.61    279.74 o 
  -4   8  -4     2200.72     2399.55    282.94 o 
  -2   8  -4     9594.54     9900.48    718.78 o 
   0   8  -4      493.97      432.29    104.54 o 
   2   8  -4    14517.82    13918.07    661.74 o 
   4   8  -4    20886.87    21070.22    698.82 o 
   6   8  -4     5701.83     5839.49    508.50 o 
   8   8  -4    22172.61    22590.67   1085.23 o 
  10   8  -4    13742.56    13721.27   1100.43 o 
  -5   9  -4     3811.75     4349.49    510.00 o 
  -3   9  -4     3473.68     3416.61    453.90 o 
  -1   9  -4     7054.17     7324.90    666.06 o 
   1   9  -4      490.79      427.65    119.78 o 
   3   9  -4    22606.66    23144.01   1410.54 o 
   5   9  -4     7497.72     8505.41    674.38 o 
   7   9  -4     8271.48     7850.57    647.49 o 
  -2  10  -4      725.84      250.17    412.28 o 
   0  10  -4      554.55      478.90    202.22 o 
   2  10  -4     2764.45     2779.94    409.94 o 
 -13   1  -3       15.75     -270.75    192.84 o 
 -11   1  -3     9817.95    11202.06   1028.90 o 
  -9   1  -3    11836.92    13253.16   1025.39 o 
  -7   1  -3     3850.52     4201.88    174.40 o 
  -5   1  -3    62224.83    64975.45    854.50 o 
  -3   1  -3     6825.58     7237.95    183.77 o 
  -1   1  -3    64528.80    65362.44    813.03 o 
   1   1  -3    48974.24    49752.86    526.76 o 
   3   1  -3    86527.33    85333.58    837.44 o 
   5   1  -3    24540.22    24317.60    344.42 o 
   7   1  -3      297.52      285.33     48.86 o 
   9   1  -3    27083.44    27289.85    521.26 o 
  11   1  -3     7367.95     6618.80    232.22 o 
  13   1  -3     2231.32     1564.64    238.00 o 
  15   1  -3    10333.60     8180.14   1117.32 o 
 -12   2  -3     5191.14     6021.33    554.45 o 
 -10   2  -3    26003.14    29620.47   2130.19 o 
  -8   2  -3     4783.16     4939.76    247.09 o 
  -6   2  -3    28943.00    30138.36    599.77 o 
  -4   2  -3    33864.54    34184.96    580.65 o 
  -2   2  -3     4314.06     4169.65    174.74 o 
   0   2  -3    60605.64    61490.52   1130.87 o 
   2   2  -3     1416.29     1949.16    177.31 o 
   4   2  -3    46983.04    45854.64   1052.76 o 
   6   2  -3    17371.12    17865.62    457.55 o 
   8   2  -3    18626.82    18338.62    381.79 o 
  10   2  -3    34081.79    31792.71    533.78 o 
  12   2  -3      844.40      576.94    142.00 o 
  14   2  -3    12445.02    10999.56    812.08 o 
 -11   3  -3     5766.80     6341.58    534.94 o 
  -9   3  -3    10772.26    10946.71    413.56 o 
  -7   3  -3    15742.43    16706.59    458.18 o 
  -5   3  -3     5560.77     5661.82    206.78 o 
  -3   3  -3     7373.45     7460.64    206.80 o 
  -1   3  -3     1952.67     2099.82    110.12 o 
   1   3  -3     4780.15     5001.50    195.36 o 
   3   3  -3     5964.07     6550.31    228.22 o 
   5   3  -3    17814.24    18314.61    621.64 o 
   7   3  -3    12591.36    12078.52    530.51 o 
   9   3  -3    12246.59    11593.37    431.11 o 
  11   3  -3    16502.25    15517.63    498.67 o 
  13   3  -3     9685.99     9812.08    550.20 o 
 -12   4  -3    12477.91    14848.02   1310.97 o 
 -10   4  -3       47.95       83.32    132.76 o 
  -8   4  -3    13759.34    15406.69    612.97 o 
  -6   4  -3    28823.69    30855.61    818.57 o 
  -4   4  -3     2672.31     2819.38    132.52 o 
  -2   4  -3    25519.14    26491.66    440.85 o 
   0   4  -3    46584.57    46107.06    779.47 o 
   2   4  -3     4623.16     4758.16    150.49 o 
   4   4  -3    15341.88    14461.41    322.02 o 
   6   4  -3    37241.78    35950.52    727.46 o 
   8   4  -3     7885.93     8146.43    444.30 o 
  10   4  -3     6834.31     7122.23    370.49 o 
  12   4  -3    14743.16    14256.00    683.64 o 
  14   4  -3     1746.88     2384.31    555.33 o 
 -11   5  -3     4750.98     6256.44    825.87 o 
  -9   5  -3      586.80      869.93    357.37 o 
  -7   5  -3    20368.78    21199.80    573.84 o 
  -5   5  -3    25596.65    26805.29    531.79 o 
  -3   5  -3     5100.67     5637.64    198.65 o 
  -1   5  -3    63297.15    63715.17   1535.42 o 
   1   5  -3    39110.93    38714.99    715.76 o 
   3   5  -3     5945.03     5895.26    198.78 o 
   5   5  -3    55557.81    54621.90   1074.56 o 
   7   5  -3     9996.80     9152.86    507.94 o 
   9   5  -3     7091.25     6847.98    448.22 o 
  11   5  -3     8822.03     8686.22    450.51 o 
  13   5  -3     1863.32     1798.94    365.73 o 
 -10   6  -3     4096.79     5048.01    725.28 o 
  -8   6  -3     8288.93     9185.34    505.69 o 
  -6   6  -3    13507.26    13626.66    371.67 o 
  -4   6  -3    27753.39    28047.50    641.28 o 
  -2   6  -3    41224.87    41425.02    729.33 o 
   0   6  -3    42474.05    41985.17    992.60 o 
   2   6  -3    57493.69    55937.58    864.15 o 
   4   6  -3    46257.28    45986.24    903.41 o 
   6   6  -3    21846.51    20020.31    972.38 o 
   8   6  -3    19139.05    18180.72    874.00 o 
  10   6  -3     2881.53     2723.07    581.59 o 
  12   6  -3      731.65      169.62    242.15 o 
  -9   7  -3    16771.02    18607.08   2122.69 o 
  -7   7  -3     7157.83     7107.19    520.00 o 
  -5   7  -3    18497.57    18517.57    552.09 o 
  -3   7  -3    77989.17    73583.95   1330.70 o 
  -1   7  -3    15632.07    15718.93    496.69 o 
   1   7  -3    49215.16    49867.24   1024.23 o 
   3   7  -3    77119.68    74121.70   1247.41 o 
   5   7  -3     3720.43     3902.92    195.48 o 
   7   7  -3    31803.23    32020.41   1327.58 o 
   9   7  -3    18044.56    17494.52    929.93 o 
  11   7  -3      125.14      332.49    173.51 o 
  -8   8  -3     8706.97     8871.08    540.76 o 
  -6   8  -3     2234.76     1686.33    550.73 o 
  -4   8  -3    28631.55    29552.50    841.50 o 
  -2   8  -3    23641.32    23846.87    813.73 o 
   0   8  -3    13235.65    13548.51    496.83 o 
   2   8  -3    40408.62    41194.30   1057.34 o 
   4   8  -3    15510.03    16304.96    609.61 o 
   6   8  -3     7846.06     7281.79    575.47 o 
   8   8  -3    15172.93    15692.37    900.42 o 
  10   8  -3     3950.60     3577.02    788.54 o 
  -5   9  -3     8017.81     8063.03    518.87 o 
  -3   9  -3     4994.24     5227.91    400.12 o 
  -1   9  -3    10420.06    11035.88    801.30 o 
   1   9  -3     6919.28     7312.68    491.22 o 
   3   9  -3     3686.71     3390.97    411.88 o 
   5   9  -3     9914.60     9858.48   1275.81 o 
   7   9  -3     9193.77     9661.39    717.70 o 
  -2  10  -3     8442.13     7651.72    539.19 o 
   0  10  -3    10751.60    10321.52   1365.58 o 
   2  10  -3     2530.51     2350.30    359.04 o 
 -12   0  -2    69278.65    79869.52   3341.36 o 
 -10   0  -2    33365.45    37119.90   1859.23 o 
  -8   0  -2   102393.66   105588.75   1871.81 o 
  -6   0  -2   119189.59   118758.07   2554.11 o 
  -4   0  -2    49304.21    50936.23    887.11 o 
  -2   0  -2   169279.50   162407.36   2593.79 o 
   0   0  -2    86860.69    83230.84   2358.79 o 
   2   0  -2    33877.82    34090.32    512.03 o 
   4   0  -2    39526.52    39069.31    559.73 o 
   6   0  -2    68708.55    67520.29   1961.31 o 
   8   0  -2    20132.86    20098.91    472.89 o 
  10   0  -2     7161.23     6774.36    319.70 o 
  12   0  -2    39442.06    37397.92   1589.77 o 
  14   0  -2    18866.96    17065.77   1136.63 o 
 -13   1  -2    24282.72    29252.26   1314.42 o 
 -11   1  -2    34183.57    36719.96   1372.04 o 
  -9   1  -2    36584.10    40163.16   1320.74 o 
  -7   1  -2   108690.29   113051.83   1380.74 o 
  -5   1  -2   104412.57   109874.90   1389.67 o 
  -3   1  -2    82573.73    83874.59    974.99 o 
  -1   1  -2   145491.58   135706.81   1693.42 o 
   1   1  -2    54867.25    54014.61    786.81 o 
   3   1  -2    40469.95    41264.39    532.94 o 
   5   1  -2    22517.90    22389.90    380.53 o 
   7   1  -2    27317.18    26966.21    408.23 o 
   9   1  -2     5817.71     5795.01    214.79 o 
  11   1  -2    25051.54    24163.18    547.95 o 
  13   1  -2    29089.79    27271.80    991.31 o 
 -12   2  -2    10358.90    11252.65   1211.25 o 
 -10   2  -2    36624.68    39541.66   1377.32 o 
  -8   2  -2    29229.89    31105.35    674.78 o 
  -6   2  -2    26526.96    27882.03    496.54 o 
  -4   2  -2    79309.84    80331.41   1079.68 o 
  -2   2  -2    70701.19    71676.31    838.23 o 
   0   2  -2    29421.09    30139.64    970.58 o 
   2   2  -2   126254.30   116982.22   1572.07 o 
   4   2  -2    78026.27    76137.16   1212.53 o 
   6   2  -2    16972.07    17631.58    458.50 o 
   8   2  -2    52350.55    52591.00    816.82 o 
  10   2  -2    25223.99    23894.16    602.85 o 
  12   2  -2     9029.15     8628.07    446.34 o 
  14   2  -2    10174.77     9099.86    578.05 o 
 -13   3  -2      592.99      340.68    251.69 o 
 -11   3  -2    10314.66    12128.53   1084.83 o 
  -9   3  -2    25481.42    27026.21    992.70 o 
  -7   3  -2    11476.17    12707.26    357.36 o 
  -5   3  -2    22304.30    22529.41    477.75 o 
  -3   3  -2   171378.30   172660.23   1931.19 o 
  -1   3  -2    57616.38    58918.05   1016.87 o 
   1   3  -2    78233.29    74418.11    802.05 o 
   3   3  -2   159263.52   144966.30   1779.09 o 
   5   3  -2    47853.55    46200.18   1141.62 o 
   7   3  -2    59497.82    54715.91    947.83 o 
   9   3  -2    75033.26    72417.19   1201.00 o 
  11   3  -2    15723.36    14981.58    446.41 o 
  13   3  -2    13265.83    12255.61    555.39 o 
 -12   4  -2     3433.73     4534.51    715.50 o 
 -10   4  -2     3483.39     4682.41    640.79 o 
  -8   4  -2    14095.81    15405.86    883.27 o 
  -6   4  -2      775.47      950.59     96.62 o 
  -4   4  -2    32949.39    33389.12    472.94 o 
  -2   4  -2    64785.96    66072.06    999.24 o 
   0   4  -2    51656.33    50518.67    731.40 o 
   2   4  -2   142284.23   134645.09   1941.40 o 
   4   4  -2   109790.59   104238.11   1725.46 o 
   6   4  -2    62322.70    58792.56    973.47 o 
   8   4  -2    59555.18    56182.32   1057.98 o 
  10   4  -2    26700.35    26087.33   1235.64 o 
  12   4  -2     8801.37     9102.95    609.54 o 
 -11   5  -2     1090.84     1460.22    410.45 o 
  -9   5  -2      551.53      754.20    202.37 o 
  -7   5  -2    13930.58    14075.63    403.38 o 
  -5   5  -2    34215.03    34955.05    627.27 o 
  -3   5  -2    11296.17    11558.90    278.16 o 
  -1   5  -2    76474.20    77454.41   1042.04 o 
   1   5  -2    93136.70    92273.34    940.24 o 
   3   5  -2    38420.09    38945.85    690.30 o 
   5   5  -2    87054.10    81297.34   1200.35 o 
   7   5  -2    51706.27    50167.66   1047.15 o 
   9   5  -2    11805.12    11813.05    592.90 o 
  11   5  -2    29900.89    28075.12   1008.54 o 
  13   5  -2     8973.61     8219.47    777.38 o 
 -10   6  -2     2099.90     2205.09    427.86 o 
  -8   6  -2     6633.42     7275.79    442.82 o 
  -6   6  -2    31530.24    31675.57    659.96 o 
  -4   6  -2     8349.71     8450.79    282.29 o 
  -2   6  -2    18545.21    18687.76    414.99 o 
   0   6  -2    65815.38    65823.48    995.63 o 
   2   6  -2    17058.18    16853.45    395.08 o 
   4   6  -2    24892.88    26274.14    629.14 o 
   6   6  -2    52174.00    51515.68   1028.53 o 
   8   6  -2     7473.86     7603.46    556.73 o 
  10   6  -2    11790.54    10763.01    707.32 o 
  12   6  -2    12746.70    13085.96    830.10 o 
  -9   7  -2     6338.05     5900.51    593.47 o 
  -7   7  -2    13891.91    14177.84    665.83 o 
  -5   7  -2    13966.83    13269.67    378.46 o 
  -3   7  -2    13765.19    13945.81    381.17 o 
  -1   7  -2    12756.16    13086.21    460.50 o 
   1   7  -2     4383.05     4396.15    212.91 o 
   3   7  -2     1835.14     2015.52    176.79 o 
   5   7  -2     3852.18     4426.54    274.32 o 
   7   7  -2     3999.45     3975.92    411.27 o 
   9   7  -2     2066.35     2225.52    483.14 o 
  11   7  -2     6570.20     6343.17    905.35 o 
  -8   8  -2    13095.37    12681.71   1023.00 o 
  -6   8  -2     9026.53     9229.30    588.91 o 
  -4   8  -2    25453.51    25233.94    745.87 o 
  -2   8  -2     4915.04     4970.38    401.36 o 
   0   8  -2     8103.96     8113.23    422.51 o 
   2   8  -2     9877.32    10072.77    356.58 o 
   4   8  -2     1476.04     1808.23    233.92 o 
   6   8  -2     2153.35     2440.08    347.91 o 
   8   8  -2      836.46      814.62    252.74 o 
  -7   9  -2     4178.46     4136.81    531.15 o 
  -5   9  -2    14613.42    13954.52    677.11 o 
  -3   9  -2    15230.53    15609.44    693.07 o 
  -1   9  -2      516.34      500.71    142.09 o 
   1   9  -2    12622.85    12676.22    742.28 o 
   3   9  -2     1656.95     1431.44    285.39 o 
   5   9  -2     5012.34     6020.59    528.43 o 
   7   9  -2     1875.65     1798.97    324.09 o 
  -4  10  -2     2704.77     2167.37    305.81 o 
  -2  10  -2     2497.43     2348.63    273.40 o 
   0  10  -2      763.05      251.06    202.23 o 
   2  10  -2     1436.39     1596.93    298.65 o 
 -13   1  -1     6897.30     8338.59    659.02 o 
 -11   1  -1      528.86      747.70    218.24 o 
  -9   1  -1    23800.92    25806.82   1386.45 o 
  -7   1  -1    13366.51    14177.92    376.26 o 
  -5   1  -1    19978.38    20465.36    374.22 o 
  -3   1  -1    76818.79    77304.83    893.15 o 
  -1   1  -1     2356.80     2651.94    161.19 o 
   1   1  -1    31638.25    30983.16    754.88 o 
   3   1  -1    76190.59    76723.55   1154.71 o 
   5   1  -1     5754.49     5858.87    193.33 o 
   7   1  -1    28092.07    27385.95    400.54 o 
   9   1  -1     3647.86     3741.66    176.18 o 
  11   1  -1    15534.14    14876.98    426.36 o 
  13   1  -1     2853.01     2679.24    305.54 o 
 -12   2  -1     2904.45     3491.26    413.31 o 
 -10   2  -1    18277.89    20945.49   1096.37 o 
  -8   2  -1    41851.60    41737.26   1002.83 o 
  -6   2  -1     5231.88     5540.03    188.28 o 
  -4   2  -1    83450.13    84003.29   1004.11 o 
  -2   2  -1    75439.97    75413.71   1092.71 o 
   0   2  -1    39327.33    39657.06    536.88 o 
   2   2  -1   112809.78   102669.85   1733.99 o 
   4   2  -1     3692.49     3795.62    157.69 o 
   6   2  -1    36613.57    36073.65    503.38 o 
   8   2  -1    10405.22    10270.82    234.80 o 
  10   2  -1     6158.96     6322.51    210.54 o 
  12   2  -1     9499.95     9146.20    464.50 o 
  14   2  -1      349.00      134.29    128.98 o 
 -13   3  -1     2487.56     3036.58    411.84 o 
 -11   3  -1     8356.11     9375.66    636.87 o 
  -9   3  -1     8785.80     9334.72    272.55 o 
  -7   3  -1    31097.16    32610.85    589.64 o 
  -5   3  -1    38337.39    40015.03    553.00 o 
  -3   3  -1    36307.95    37746.41    582.64 o 
  -1   3  -1    45583.75    45038.23    594.27 o 
   1   3  -1    28995.48    28553.41    405.15 o 
   3   3  -1    16783.73    16567.41    343.17 o 
   5   3  -1    14072.69    14227.15    638.71 o 
   7   3  -1     2499.46     2533.04    140.93 o 
   9   3  -1      225.23      250.12     64.19 o 
  11   3  -1     1275.38     1123.96    168.49 o 
  13   3  -1     2494.01     2419.93    261.47 o 
 -12   4  -1     8001.25    10762.95   1074.69 o 
 -10   4  -1     4083.81     4665.74    640.55 o 
  -8   4  -1    13046.15    13942.94    500.46 o 
  -6   4  -1    30524.78    32604.79    540.79 o 
  -4   4  -1    10561.94    11010.07    218.36 o 
  -2   4  -1    30850.59    32022.40    464.35 o 
   0   4  -1    62207.56    60753.49    655.13 o 
   2   4  -1    13754.25    14657.09    306.36 o 
   4   4  -1    18465.39    18113.54    491.74 o 
   6   4  -1    37353.58    35855.35    707.90 o 
   8   4  -1     7951.14     7838.29    337.07 o 
  10   4  -1     5162.19     5456.63    395.89 o 
  12   4  -1    10154.48     9723.04    570.91 o 
 -11   5  -1     5352.11     6556.52    805.84 o 
  -9   5  -1     1928.90     2378.55    316.77 o 
  -7   5  -1    16615.51    17343.32    379.62 o 
  -5   5  -1    10563.83    10661.46    293.07 o 
  -3   5  -1     2258.71     2388.17    118.89 o 
  -1   5  -1    19564.14    20450.59    371.84 o 
   1   5  -1    48320.48    47117.06    900.71 o 
   3   5  -1     2651.83     2547.03    144.41 o 
   5   5  -1    32181.26    30892.21    610.92 o 
   7   5  -1    32396.99    31680.28    799.63 o 
   9   5  -1     2685.40     2788.06    247.55 o 
  11   5  -1    16717.69    15975.89    751.20 o 
  13   5  -1     8427.13     8064.24    775.98 o 
 -10   6  -1     7010.00     7925.29   2132.02 o 
  -8   6  -1      508.38      437.55    103.89 o 
  -6   6  -1      745.07      891.98    131.40 o 
  -4   6  -1      951.68     1057.24    101.88 o 
  -2   6  -1    11047.99    11562.31    306.73 o 
   0   6  -1    11880.90    12175.67    297.19 o 
   2   6  -1    25828.66    25845.39    456.78 o 
   4   6  -1    41797.01    40987.68    750.36 o 
   6   6  -1    24154.40    22896.29    580.12 o 
   8   6  -1    27058.86    25013.60   1050.56 o 
  10   6  -1    24466.03    24571.98   1101.30 o 
  12   6  -1    11086.68    11790.89    966.47 o 
  -9   7  -1     9012.36     9237.61   1388.88 o 
  -7   7  -1      328.58      346.00    198.16 o 
  -5   7  -1     5085.30     4813.78    204.28 o 
  -3   7  -1    14589.38    14488.13    380.23 o 
  -1   7  -1    24461.62    24716.93    572.33 o 
   1   7  -1     3517.61     3444.24    183.43 o 
   3   7  -1    54338.45    54127.05   1167.35 o 
   5   7  -1    32159.61    32704.85    945.18 o 
   7   7  -1    15525.71    16503.19    860.46 o 
   9   7  -1    44524.25    43972.70   1562.75 o 
  11   7  -1     9055.34     8209.15   1312.02 o 
  -8   8  -1     7559.91     7890.87    438.87 o 
  -6   8  -1     1292.58     1480.29    257.31 o 
  -4   8  -1    16536.14    16737.63    714.08 o 
  -2   8  -1    12398.52    13216.87    471.05 o 
   0   8  -1     3441.69     3618.93    181.15 o 
   2   8  -1    17946.99    17208.41    568.47 o 
   4   8  -1    24215.77    24194.96    663.49 o 
   6   8  -1     8527.91     8336.24    618.09 o 
   8   8  -1    19265.41    19000.88   1005.33 o 
  -7   9  -1    12090.11    12731.21    917.07 o 
  -5   9  -1    15501.92    15297.33    704.00 o 
  -3   9  -1     9343.53     9333.21    520.46 o 
  -1   9  -1    16489.55    16959.63    701.86 o 
   1   9  -1    18953.34    18947.42    703.92 o 
   3   9  -1     5175.45     5405.76    350.63 o 
   5   9  -1     9273.96     9042.27    908.74 o 
   7   9  -1    13076.52    11051.91   1196.16 o 
  -4  10  -1     9888.24     9037.54    554.32 o 
  -2  10  -1    20287.76    19017.99    871.33 o 
   0  10  -1    32807.01    31052.87   1093.63 o 
   2  10  -1     4297.82     3999.64    644.34 o 
 -14   0   0     3437.45     3808.38    653.25 o 
 -12   0   0    19284.34    20217.86   1393.43 o 
 -10   0   0    25785.23    31120.23   1614.29 o 
  -8   0   0     8256.12     8608.94    436.95 o 
  -6   0   0   203709.83   208132.78   5331.50 o 
  -4   0   0   171190.44   170358.75   2824.76 o 
  -2   0   0    79749.72    77441.23   2131.09 o 
   2   0   0    85764.80    80631.66   2390.88 o 
   4   0   0   142234.67   135469.63   4117.47 o 
   6   0   0   191243.34   181834.59   2442.24 o 
   8   0   0     4951.24     4669.45    216.50 o 
  10   0   0    15192.53    14673.17    494.65 o 
  12   0   0    15250.51    14878.54    707.11 o 
  14   0   0     5468.58     4783.02    606.91 o 
 -13   1   0     6100.27     7457.30    612.26 o 
 -11   1   0    21120.97    24278.89   1039.39 o 
  -9   1   0    15281.16    16533.92    487.12 o 
  -7   1   0    64761.62    67736.60   1018.59 o 
  -5   1   0   141484.67   142849.86   1733.01 o 
  -3   1   0    80516.60    80401.84    993.17 o 
  -1   1   0   180690.41   154383.91   1930.58 o 
   1   1   0   172862.50   141201.13   2223.76 o 
   3   1   0    75706.12    74673.59   1167.06 o 
   5   1   0   128082.93   123253.45   1331.54 o 
   7   1   0    59278.75    56496.70    791.68 o 
   9   1   0    11787.31    11618.93    310.99 o 
  11   1   0    16585.41    15582.33    448.58 o 
  13   1   0     6613.80     5633.16    436.04 o 
 -12   2   0     6083.78     5944.55    916.97 o 
 -10   2   0    23121.51    25611.18   1022.64 o 
  -8   2   0    42976.79    45646.39    866.57 o 
  -6   2   0    18640.59    20737.30    413.12 o 
  -4   2   0    81764.04    82834.02    865.46 o 
  -2   2   0   158801.22   151911.89   1518.72 o 
   0   2   0    27081.49    26743.50    348.36 o 
   2   2   0   151698.14   138243.41   1777.98 o 
   4   2   0    92462.57    89239.99   1266.65 o 
   6   2   0    17746.24    17935.54    344.43 o 
   8   2   0    37964.79    36414.21    577.58 o 
  10   2   0    23250.15    22670.77    465.15 o 
  12   2   0     6843.19     7021.16    410.13 o 
  14   2   0     8653.57     7456.13    599.18 o 
 -13   3   0     9333.09    10648.83    748.34 o 
 -11   3   0    17808.90    20633.25    960.91 o 
  -9   3   0    77185.61    81066.77   1866.39 o 
  -7   3   0    15232.62    16053.83    326.36 o 
  -5   3   0    41308.36    41941.30    550.72 o 
  -3   3   0    98075.61    99099.61   1031.73 o 
  -1   3   0    22873.48    23237.83    312.26 o 
   1   3   0    10679.55    10464.62    218.12 o 
   3   3   0   101915.26    98167.22   1396.87 o 
   5   3   0    55529.89    54129.03    764.53 o 
   7   3   0    12415.67    12111.66    305.57 o 
   9   3   0    80262.22    76756.87   1124.07 o 
  11   3   0    22978.89    22645.56    730.61 o 
  13   3   0     7889.45     8039.76    465.99 o 
 -12   4   0    14358.06    16589.60   1311.17 o 
 -10   4   0    38817.07    39935.86   1180.42 o 
  -8   4   0    26523.13    26919.23    875.55 o 
  -6   4   0     9836.18    10035.86    295.48 o 
  -4   4   0    30349.21    31627.80    436.41 o 
  -2   4   0     5529.39     5418.26    164.41 o 
   0   4   0     5756.87     6099.37    136.12 o 
   2   4   0     9698.69     9824.34    294.59 o 
   4   4   0    40761.91    39052.16    864.41 o 
   6   4   0    16965.84    16296.50    445.39 o 
   8   4   0    34793.40    34484.98    667.68 o 
  10   4   0    44091.50    41926.53   1027.48 o 
  12   4   0    15517.17    14552.92    670.25 o 
 -11   5   0    20042.29    22682.33   1521.13 o 
  -9   5   0    13227.05    14097.77    583.28 o 
  -7   5   0    38353.14    39543.11    710.13 o 
  -5   5   0    17287.79    17597.09    336.97 o 
  -3   5   0     1391.91     1540.69     91.19 o 
  -1   5   0    12428.97    12589.46    288.76 o 
   1   5   0    16834.88    16773.63    350.41 o 
   3   5   0     5310.89     5247.09    244.54 o 
   5   5   0    17602.50    17616.83    485.45 o 
   7   5   0    47645.05    48025.19   1506.18 o 
   9   5   0    16797.24    16728.80    618.79 o 
  11   5   0    20783.83    21365.32    879.87 o 
 -12   6   0    17984.72    20305.52   1281.84 o 
 -10   6   0     4853.10     4816.27    535.56 o 
  -8   6   0    11496.46    12723.12    480.79 o 
  -6   6   0    30557.69    31192.48    689.08 o 
  -4   6   0     7305.41     7372.38    234.74 o 
  -2   6   0    15427.96    15915.42    393.19 o 
   0   6   0    38110.26    37324.55    497.78 o 
   2   6   0    22563.39    22333.47    524.22 o 
   4   6   0     4156.66     4074.69    222.90 o 
   6   6   0    31856.85    31881.32    851.23 o 
   8   6   0    16170.88    15741.08    822.47 o 
  10   6   0     2868.39     3203.74    440.26 o 
  12   6   0    17756.72    17556.77   1766.97 o 
  -9   7   0     4603.89     4537.33    375.58 o 
  -7   7   0     9247.63     9245.44    440.20 o 
  -5   7   0    20388.91    20157.16    515.52 o 
  -3   7   0     8838.41     9854.78    384.26 o 
  -1   7   0    19083.50    19413.64    373.13 o 
   1   7   0    20206.84    19775.61    567.21 o 
   3   7   0     7385.80     6911.91    343.45 o 
   5   7   0    18617.78    18307.84    565.60 o 
   7   7   0     9226.37     8820.68    431.86 o 
   9   7   0     3247.36     3360.43    448.34 o 
  -8   8   0    12631.84    13225.11    568.94 o 
  -6   8   0     7893.73     7912.29    449.43 o 
  -4   8   0    23349.03    24249.81    959.36 o 
  -2   8   0    39140.41    39300.94   1349.45 o 
   0   8   0    10229.02    10803.37    394.56 o 
   2   8   0    35414.72    36482.73    959.69 o 
   4   8   0    24789.82    25680.74    795.30 o 
   6   8   0     5007.99     5366.01    509.78 o 
   8   8   0     9721.27    10406.91    742.46 o 
  -7   9   0    11801.48    12042.85   1076.79 o 
  -5   9   0     3532.47     3582.30    387.51 o 
  -3   9   0    32003.04    31680.16   1255.81 o 
  -1   9   0    14543.37    14403.40    763.51 o 
   1   9   0    12076.49    11808.69    544.05 o 
   3   9   0    30342.55    29920.27    787.85 o 
   5   9   0     2975.46     3247.25    409.14 o 
   7   9   0     8498.33     7712.30    999.59 o 
  -4  10   0     2162.85     2235.87    286.02 o 
  -2  10   0     5146.11     5416.03    409.12 o 
   0  10   0     3283.31     2818.40    289.98 o 
   2  10   0     4821.68     4740.18   1472.18 o 
 -13   1   1     2919.55     3067.86    394.25 o 
 -11   1   1    14914.69    16556.22    822.11 o 
  -9   1   1     4339.51     4677.47    223.02 o 
  -7   1   1    30395.35    32375.34    551.97 o 
  -5   1   1     5581.98     5898.38    162.21 o 
  -3   1   1    81084.23    81944.07    788.29 o 
  -1   1   1    31320.25    31014.97    385.25 o 
   1   1   1     1956.15     1996.24    171.15 o 
   3   1   1    74956.26    73338.54    860.56 o 
   5   1   1    21275.90    20802.26    325.47 o 
   7   1   1    11788.26    11604.17    256.79 o 
   9   1   1    23441.48    22807.42    479.24 o 
  11   1   1      698.14      736.90    106.71 o 
  13   1   1     6445.31     6408.98    467.73 o 
 -14   2   1      236.49      297.18    302.36 o 
 -12   2   1     9095.92     9784.77    661.49 o 
 -10   2   1     4776.51     4681.10    311.89 o 
  -8   2   1    12770.35    12927.30    430.51 o 
  -6   2   1    39504.63    41845.74    521.83 o 
  -4   2   1     4292.24     4353.76    128.98 o 
  -2   2   1   121149.21   117043.86   1208.13 o 
   0   2   1    45046.63    45756.50    579.34 o 
   2   2   1    75559.23    72727.85    855.80 o 
   4   2   1    85890.78    83445.77   1109.07 o 
   6   2   1     5618.71     5574.06    174.77 o 
   8   2   1    39050.41    37961.73    599.81 o 
  10   2   1    17313.33    15037.64    446.34 o 
  12   2   1     2150.93     2071.38    232.32 o 
  14   2   1     7372.70     6262.44    646.65 o 
 -13   3   1     1383.56     2417.93    516.09 o 
 -11   3   1     1797.40     2443.21    464.92 o 
  -9   3   1       38.39       51.55     47.37 o 
  -7   3   1     4227.87     4467.75    148.90 o 
  -5   3   1    18754.30    19966.33    338.06 o 
  -3   3   1    18408.85    19376.26    304.06 o 
  -1   3   1    34110.55    34740.00    497.01 o 
   1   3   1    47867.75    47247.09    757.19 o 
   3   3   1    38958.76    37905.17    581.02 o 
   5   3   1    35710.98    35150.21    535.71 o 
   7   3   1    30429.19    28503.28    517.33 o 
   9   3   1     6686.73     6195.16    248.56 o 
  11   3   1     6624.54     6438.46    473.86 o 
  13   3   1     1908.46     1637.81    217.25 o 
 -12   4   1    10156.50    12726.88   1124.25 o 
 -10   4   1     7497.90     7335.46    337.82 o 
  -8   4   1     4679.32     5076.09    220.27 o 
  -6   4   1    36760.66    38206.48    523.07 o 
  -4   4   1    24139.14    25176.24    383.66 o 
  -2   4   1     8590.81     9037.43    175.88 o 
   0   4   1    67276.91    65089.29    732.68 o 
   2   4   1    36238.53    36835.40    685.51 o 
   4   4   1     7830.56     7639.19    273.34 o 
   6   4   1    28853.67    27921.28    497.13 o 
   8   4   1    13747.79    13149.79    425.08 o 
  10   4   1     2065.20     1946.32    213.52 o 
  12   4   1     6187.72     5526.69    377.46 o 
 -13   5   1     7991.15     9380.60   1032.47 o 
 -11   5   1    17644.60    17644.44   1288.09 o 
  -9   5   1     2549.98     2691.76    179.51 o 
  -7   5   1    28416.49    28575.98    565.97 o 
  -5   5   1    34220.76    35184.69    524.67 o 
  -3   5   1     1321.26     1412.41     64.98 o 
  -1   5   1    38213.36    38036.77    538.67 o 
   1   5   1    22018.64    21775.72    524.25 o 
   3   5   1     1658.42     1670.63    124.68 o 
   5   5   1     6963.28     6625.60    275.95 o 
   7   5   1    21470.79    21441.96    706.25 o 
   9   5   1     4017.51     3651.75    383.85 o 
  11   5   1     5161.41     4638.81    404.32 o 
 -12   6   1    11733.15    12866.24   1286.52 o 
 -10   6   1    23916.45    25281.74   1367.49 o 
  -8   6   1    26330.81    27312.61    691.59 o 
  -6   6   1    20130.33    20543.23    436.66 o 
  -4   6   1    35539.11    35601.93    725.49 o 
  -2   6   1    21928.64    22069.13    402.66 o 
   0   6   1     6995.95     6849.38    237.55 o 
   2   6   1     6557.94     6414.13    262.27 o 
   4   6   1     1018.00      921.15    118.40 o 
   6   6   1     2802.32     2600.86    250.40 o 
   8   6   1     1871.04     1976.19    516.30 o 
  10   6   1     9306.17    10215.95    951.11 o 
 -11   7   1     7155.38     6696.05    498.04 o 
  -9   7   1    43677.65    46448.79   1169.41 o 
  -7   7   1    18212.37    18432.91    516.18 o 
  -5   7   1    24662.31    24589.41    796.47 o 
  -3   7   1    47931.97    48662.59    928.33 o 
  -1   7   1     4233.53     4083.90    205.39 o 
   1   7   1    16047.08    15419.66    631.08 o 
   3   7   1    11087.22    10624.17    349.31 o 
   5   7   1     9607.18     9673.80    409.56 o 
   7   7   1      397.52      371.29    110.94 o 
   9   7   1    11232.07    10896.37   1007.18 o 
  -8   8   1    20092.83    21796.97    748.21 o 
  -6   8   1     5534.43     5487.31    378.46 o 
  -4   8   1    18942.71    20281.85    863.56 o 
  -2   8   1    20079.82    19491.49    708.76 o 
   0   8   1     1579.73     1608.46    150.72 o 
   2   8   1     9738.35     9492.12    450.38 o 
   4   8   1    21168.64    21484.79    730.77 o 
   6   8   1     1109.39     1187.04    171.61 o 
   8   8   1     5607.37     5438.36    552.06 o 
  -7   9   1    13512.15    13347.54    698.60 o 
  -5   9   1    11752.99    12904.81    980.09 o 
  -3   9   1     6196.05     6285.41    528.08 o 
  -1   9   1    18344.43    18009.78   1625.45 o 
   1   9   1    18057.29    18509.44    866.45 o 
   3   9   1     9031.49     8875.18    467.83 o 
   5   9   1    14017.04    14480.02    852.73 o 
   7   9   1    11803.26    12079.82   1282.98 o 
  -4  10   1    15904.65    15918.06    899.99 o 
  -2  10   1     4856.28     4504.95    373.74 o 
   0  10   1    35477.67    37008.92   1891.51 o 
   2  10   1    24675.46    26016.29   1592.72 o 
 -14   0   2    13740.94    14844.45   1259.00 o 
 -12   0   2    32987.03    35346.83   1877.79 o 
 -10   0   2     7304.38     7493.04    667.09 o 
  -8   0   2     9720.70     9816.76    447.61 o 
  -6   0   2    59383.27    61124.09   1121.07 o 
  -4   0   2    57567.07    57829.96    808.38 o 
  -2   0   2    29334.49    29910.43    434.27 o 
   0   0   2    92580.70    88994.77   1751.49 o 
   2   0   2   211351.19   201901.70   4802.44 o 
   4   0   2    55139.06    54730.33   1072.58 o 
   6   0   2   121581.55   113893.63   2062.44 o 
   8   0   2   113891.88   104876.41   1861.53 o 
  10   0   2    28761.80    27154.65    714.03 o 
  12   0   2    62854.62    58963.32   1832.38 o 
 -13   1   2    22535.53    26368.30   1177.07 o 
 -11   1   2    21134.06    23216.41    986.28 o 
  -9   1   2     3822.37     3905.72    255.77 o 
  -7   1   2    20245.27    21565.51    411.97 o 
  -5   1   2    27988.49    28741.49    364.34 o 
  -3   1   2    65034.72    67356.27    714.94 o 
  -1   1   2    50988.03    49576.34    624.24 o 
   1   1   2   160108.94   147256.59   2540.60 o 
   3   1   2   100566.58    99296.88   1035.53 o 
   5   1   2   102074.20   100366.67   1189.91 o 
   7   1   2   115085.67   111372.23   1288.13 o 
   9   1   2    38818.39    36124.30    725.17 o 
  11   1   2    31179.08    30065.45    917.32 o 
  13   1   2    21799.30    19174.70    836.39 o 
 -14   2   2    11665.61    13353.45   1674.63 o 
 -12   2   2    10929.08    11993.59    755.44 o 
 -10   2   2    19902.27    20464.74    688.81 o 
  -8   2   2    53748.95    54651.48    857.14 o 
  -6   2   2    18299.08    19077.28    451.22 o 
  -4   2   2    62527.12    62373.10    709.87 o 
  -2   2   2   134728.92   128600.00   1132.38 o 
   0   2   2    38825.73    39232.41    545.45 o 
   2   2   2    69975.81    68759.30    794.63 o 
   4   2   2    85761.29    83943.46    973.63 o 
   6   2   2    28950.36    28459.78    463.06 o 
   8   2   2    24576.22    23242.08    444.58 o 
  10   2   2    36651.60    32947.54    796.92 o 
  12   2   2    10815.71     9637.41    489.64 o 
 -13   3   2    19630.46    22706.50   1559.01 o 
 -11   3   2    13755.98    15807.43   1153.06 o 
  -9   3   2    77842.98    78232.50   1845.80 o 
  -7   3   2    69159.82    71453.52    786.18 o 
  -5   3   2    40975.77    42608.32    494.76 o 
  -3   3   2   151082.45   143663.58   1733.37 o 
  -1   3   2    83539.44    81896.08    929.60 o 
   1   3   2    41039.37    40737.51    564.00 o 
   3   3   2   152919.23   145880.41   2722.63 o 
   5   3   2    28174.43    26942.03    457.79 o 
   7   3   2     4783.01     4779.43    193.96 o 
   9   3   2    21942.29    20350.13    513.39 o 
  11   3   2    17702.10    16961.92    718.75 o 
  13   3   2     1061.56      861.26    195.65 o 
 -12   4   2    13497.17    14216.77   1163.33 o 
 -10   4   2    28415.43    31184.85    911.84 o 
  -8   4   2    66919.32    67802.30   1149.06 o 
  -6   4   2    62978.47    62920.59    736.57 o 
  -4   4   2   102212.26   103630.04    992.15 o 
  -2   4   2   137564.61   132974.67   1469.37 o 
   0   4   2    46175.59    43468.87    575.36 o 
   2   4   2    50555.53    49586.31    709.83 o 
   4   4   2    25867.85    24844.86    464.10 o 
   6   4   2      786.62      920.55     84.62 o 
   8   4   2     8935.41     8336.81    378.96 o 
  10   4   2     4672.85     4098.89    306.74 o 
  12   4   2     6285.88     5955.34    467.02 o 
 -13   5   2     9333.46    11359.65   1101.94 o 
 -11   5   2    35721.48    38792.64   1409.91 o 
  -9   5   2    13461.31    14184.91    437.26 o 
  -7   5   2    52697.90    53727.07   1012.96 o 
  -5   5   2    91357.30    92383.27   1010.96 o 
  -3   5   2    37002.19    38024.88    477.40 o 
  -1   5   2    75694.88    72802.58    947.33 o 
   1   5   2    70037.41    68720.04   1335.25 o 
   3   5   2     7183.19     7199.47    318.96 o 
   5   5   2    22589.48    22277.03    534.11 o 
   7   5   2    15075.76    14237.30    495.21 o 
   9   5   2     2803.70     2494.53    319.33 o 
  11   5   2      508.15      518.06    168.08 o 
 -12   6   2    14032.09    15758.73   1731.05 o 
 -10   6   2    15561.85    15374.62   1135.06 o 
  -8   6   2     5299.12     5781.92    265.39 o 
  -6   6   2    49644.24    50607.67    704.04 o 
  -4   6   2    29339.69    29808.85    421.82 o 
  -2   6   2    12038.00    12291.89    339.33 o 
   0   6   2    61630.43    60009.97    804.86 o 
   2   6   2    23378.84    23197.41    482.75 o 
   4   6   2     3511.64     3723.74    208.95 o 
   6   6   2    27837.94    27880.40    739.08 o 
   8   6   2    10134.77    10181.16    671.94 o 
  10   6   2      446.01      232.36    179.06 o 
 -11   7   2     5989.25     6287.40    476.07 o 
  -9   7   2     1732.97     1989.36    223.10 o 
  -7   7   2     2485.69     2691.60    218.21 o 
  -5   7   2     5174.68     5351.59    212.81 o 
  -3   7   2     3442.91     3292.21    192.79 o 
  -1   7   2     5109.26     5378.64    221.02 o 
   1   7   2    16529.97    16827.31    503.92 o 
   3   7   2    14943.35    13567.18    458.27 o 
   5   7   2    14579.35    14190.79    572.83 o 
   7   7   2    14852.57    15071.24    619.83 o 
   9   7   2     6481.10     6585.42    713.59 o 
  -8   8   2     1148.89     1545.83    241.02 o 
  -6   8   2     2019.74     1895.92    227.47 o 
  -4   8   2      510.41      350.88    150.03 o 
  -2   8   2    12832.05    12426.42    373.85 o 
   0   8   2    11874.26    11920.05    500.71 o 
   2   8   2     6470.25     6581.72    374.72 o 
   4   8   2    26529.39    26513.04    843.75 o 
   6   8   2    12851.71    12753.79    686.56 o 
   8   8   2    10939.55    10885.49    832.87 o 
  -7   9   2     2901.47     2909.35    325.26 o 
  -5   9   2     4229.67     4346.40    420.23 o 
  -3   9   2     1992.14     2088.18    247.28 o 
  -1   9   2    15773.31    14509.48    619.08 o 
   1   9   2     1093.96     1265.97    225.95 o 
   3   9   2    16311.20    16051.63    656.04 o 
   5   9   2    18062.48    18937.01    988.83 o 
   7   9   2     4422.50     4654.11    794.85 o 
  -4  10   2       14.12      173.99    142.05 o 
  -2  10   2     2196.90     1749.82    352.14 o 
   0  10   2     1335.73     1392.08    258.89 o 
   2  10   2     3107.80     2345.62    557.44 o 
 -13   1   3     2515.16     3347.80    402.33 o 
 -11   1   3     6688.44     7308.68    422.69 o 
  -9   1   3    25974.57    28476.41    654.66 o 
  -7   1   3      495.98      505.38     52.83 o 
  -5   1   3    22769.93    22925.57    315.24 o 
  -3   1   3    81562.09    83248.43    736.89 o 
  -1   1   3    51297.97    52251.82    714.75 o 
   1   1   3    64445.80    63682.08   1011.01 o 
   3   1   3     5518.91     5913.64    163.03 o 
   5   1   3    65864.14    65434.21    972.87 o 
   7   1   3     4321.59     4220.70    157.59 o 
   9   1   3    12050.65    11682.69    358.26 o 
  11   1   3    10144.65     9921.19    483.38 o 
  13   1   3       50.12      -99.48    132.33 o 
 -14   2   3    11556.31    13085.20   1185.55 o 
 -12   2   3      827.77     1014.25    236.36 o 
 -10   2   3    30646.81    31209.55    757.89 o 
  -8   2   3    16978.79    17440.29    313.64 o 
  -6   2   3    15807.11    16218.26    279.14 o 
  -4   2   3    43820.71    44413.40    481.83 o 
  -2   2   3     2366.06     2417.32     68.83 o 
   0   2   3    63783.53    65165.20    831.88 o 
   2   2   3     3867.15     3754.04    127.16 o 
   4   2   3    38158.40    37442.34    542.52 o 
   6   2   3    32542.39    31748.76    501.15 o 
   8   2   3     4937.13     5034.00    231.55 o 
  10   2   3    27212.45    23991.23    741.50 o 
  12   2   3     5722.39     5262.21    366.55 o 
 -13   3   3     9401.72     9708.58    973.55 o 
 -11   3   3    15305.05    15578.52    726.37 o 
  -9   3   3     9431.64     9930.30    255.50 o 
  -7   3   3     9884.59    10636.00    251.30 o 
  -5   3   3    13576.26    14824.77    223.74 o 
  -3   3   3     4776.09     5280.82    138.75 o 
  -1   3   3     4409.85     4854.64    175.91 o 
   1   3   3     3483.54     3677.39    118.49 o 
   3   3   3    10080.30     9880.81    242.02 o 
   5   3   3     8283.77     8204.45    232.91 o 
   7   3   3    18804.65    18491.81    449.30 o 
   9   3   3    11634.01    11464.57    467.64 o 
  11   3   3     7168.27     7200.06    470.66 o 
  13   3   3     7118.82     7046.79    649.53 o 
 -14   4   3     1052.82     1867.02    508.76 o 
 -12   4   3    13860.05    16998.76   1256.20 o 
 -10   4   3     8277.03     9042.65    335.51 o 
  -8   4   3     4744.06     5093.41    190.00 o 
  -6   4   3    34252.30    34229.24    451.99 o 
  -4   4   3    20325.25    21446.42    320.43 o 
  -2   4   3     2567.11     2456.66    108.51 o 
   0   4   3    43884.21    43397.15    546.78 o 
   2   4   3    31404.53    30592.45    560.41 o 
   4   4   3     2009.22     2210.52    127.93 o 
   6   4   3    26278.93    25748.19    509.63 o 
   8   4   3    17693.39    16718.59    572.94 o 
  10   4   3      170.17      285.73    107.76 o 
  12   4   3    12499.40    10607.04    736.35 o 
 -13   5   3      930.51     1222.82    423.90 o 
 -11   5   3    10695.01    11397.99    531.72 o 
  -9   5   3    10837.86    10879.68    383.84 o 
  -7   5   3     8784.85     8958.85    212.89 o 
  -5   5   3    60221.02    62101.83    698.99 o 
  -3   5   3     8539.51     9060.23    236.28 o 
  -1   5   3    36177.16    35140.25    559.66 o 
   1   5   3    64647.06    64072.04   1248.30 o 
   3   5   3     4133.39     4105.74    202.73 o 
   5   5   3    23667.47    23675.89    654.52 o 
   7   5   3    18185.16    17045.27    465.90 o 
   9   5   3      451.85      418.21    154.23 o 
  11   5   3     2824.65     3248.39    360.05 o 
 -12   6   3     2003.39     2106.99    745.15 o 
 -10   6   3     5339.21     5290.19    293.93 o 
  -8   6   3    23763.74    24698.64    608.01 o 
  -6   6   3    26388.14    27840.67    465.30 o 
  -4   6   3    47421.05    46694.88    704.47 o 
  -2   6   3    59347.96    56743.61   1010.24 o 
   0   6   3    39798.09    39053.53    636.42 o 
   2   6   3    36542.95    35921.31    631.97 o 
   4   6   3    23593.62    23793.57    576.57 o 
   6   6   3     9735.10     9712.76    418.64 o 
   8   6   3     5378.88     5501.53    499.05 o 
  10   6   3     2453.64     2387.19    377.26 o 
 -11   7   3      905.78     1037.38    236.50 o 
  -9   7   3    19642.34    20626.49    643.74 o 
  -7   7   3    39171.25    40439.75    820.97 o 
  -5   7   3     4745.44     5777.07    502.88 o 
  -3   7   3    76843.88    74899.21   1512.20 o 
  -1   7   3    54435.77    55259.66    763.77 o 
   1   7   3    10497.58    10315.94    383.19 o 
   3   7   3    74555.80    74417.44   2032.57 o 
   5   7   3    17578.70    17286.46   1003.85 o 
   7   7   3     3658.39     3485.14    302.39 o 
   9   7   3    12725.01    12160.38    810.99 o 
 -10   8   3     2997.10     3162.38    380.83 o 
  -8   8   3    16942.67    17843.27    691.03 o 
  -6   8   3    11241.00    11584.77    466.72 o 
  -4   8   3    14877.80    15069.07    759.69 o 
  -2   8   3    42080.93    42028.63    823.41 o 
   0   8   3    15534.77    16240.50    607.89 o 
   2   8   3    20258.80    21384.74    607.95 o 
   4   8   3    25377.55    24776.00    827.60 o 
   6   8   3     1955.83     1804.06    219.20 o 
   8   8   3     6237.73     7179.32   1034.33 o 
  -7   9   3     6179.23     5286.85    587.57 o 
  -5   9   3     9515.71     9668.86    621.51 o 
  -3   9   3     3689.05     3667.14    319.65 o 
  -1   9   3     4731.41     4556.20    340.05 o 
   1   9   3    11509.74    11539.63    541.37 o 
   3   9   3     6823.00     5995.29    400.61 o 
   5   9   3     8459.02     8189.50    650.93 o 
  -4  10   3     5620.25     5166.12    406.72 o 
  -2  10   3      542.77      318.63    176.17 o 
   0  10   3     9108.47     8470.83    598.16 o 
   2  10   3    13452.10    12976.63    739.22 o 
 -14   0   4     9911.87    11452.41   1084.36 o 
 -12   0   4    73931.09    79849.70   3165.45 o 
 -10   0   4    86674.35    86662.13   3584.92 o 
  -8   0   4    41645.44    43290.65    952.59 o 
  -6   0   4   244060.70   230285.28   4032.65 o 
  -4   0   4    76468.30    76947.70   1065.33 o 
  -2   0   4    38030.02    38417.30    595.60 o 
   0   0   4    78960.97    78088.52   2147.02 o 
   2   0   4    37261.02    36909.19    746.54 o 
   4   0   4     4149.56     4364.06    264.75 o 
   6   0   4    26315.49    25109.57    702.96 o 
   8   0   4    55507.23    54377.06   3475.49 o 
  10   0   4    12208.96    11439.74    739.12 o 
  12   0   4    21248.93    19300.06    948.08 o 
 -13   1   4    27621.31    32853.84   2008.05 o 
 -11   1   4    58698.49    61684.03   2065.34 o 
  -9   1   4    46611.46    47606.88    901.06 o 
  -7   1   4    76033.91    76744.58    863.33 o 
  -5   1   4   108883.89   108094.24   1024.54 o 
  -3   1   4    58613.54    60098.38    611.64 o 
  -1   1   4    68062.16    68105.61    672.81 o 
   1   1   4    61148.07    60589.68    746.59 o 
   3   1   4    14075.71    14275.44    318.10 o 
   5   1   4     9488.16     9177.48    341.28 o 
   7   1   4    36006.07    34520.80    585.00 o 
   9   1   4    26736.72    25367.25    604.33 o 
  11   1   4    11059.06    10917.70    452.98 o 
  13   1   4    21740.36    19449.36    854.92 o 
 -14   2   4    25894.03    28302.01   1793.18 o 
 -12   2   4     6592.43     7166.53    768.83 o 
 -10   2   4    26565.65    26729.03    940.11 o 
  -8   2   4    73268.16    76512.82   1323.86 o 
  -6   2   4     7121.22     6708.34    183.56 o 
  -4   2   4    86617.97    89417.18    774.25 o 
  -2   2   4   110603.40   109095.93   1085.44 o 
   0   2   4    44613.80    45774.48    705.34 o 
   2   2   4    44581.45    44860.51    624.99 o 
   4   2   4    64711.04    61937.16    847.64 o 
   6   2   4    25613.56    24332.90    341.79 o 
   8   2   4    11559.15    11655.13    338.28 o 
  10   2   4    34562.21    31792.88    883.60 o 
  12   2   4    12858.19    12370.78    571.79 o 
 -13   3   4    10107.47    11693.88   1050.90 o 
 -11   3   4        9.85       96.51    114.17 o 
  -9   3   4    28329.49    28768.08    603.03 o 
  -7   3   4    55665.80    57953.54    667.42 o 
  -5   3   4     6820.18     7772.42    159.00 o 
  -3   3   4   104997.08   103956.48    919.86 o 
  -1   3   4   149013.25   145359.50   2003.74 o 
   1   3   4    29309.45    30033.91    442.72 o 
   3   3   4   116425.18   110807.66   1442.36 o 
   5   3   4    94821.28    91623.56   1708.26 o 
   7   3   4    11149.70    11157.70    421.86 o 
   9   3   4    30704.74    29966.26    736.91 o 
  11   3   4    22095.28    20372.10    822.06 o 
 -14   4   4     1785.67     2186.41    503.30 o 
 -12   4   4      790.78      862.65    291.81 o 
 -10   4   4      724.73      907.65    106.07 o 
  -8   4   4    14837.08    15631.14    343.61 o 
  -6   4   4    33669.00    35032.22    429.64 o 
  -4   4   4    41334.86    41843.37    492.01 o 
  -2   4   4   112120.64   111811.16   1305.15 o 
   0   4   4    94957.02    93908.41   1214.53 o 
   2   4   4    77511.25    73920.05   1389.80 o 
   4   4   4   108419.37   104885.51   1853.19 o 
   6   4   4    42069.82    40131.32    715.23 o 
   8   4   4    37413.44    36758.15    822.09 o 
  10   4   4    22151.05    22194.93    747.55 o 
  12   4   4     4522.53     4272.95    575.00 o 
 -13   5   4     2656.48     3253.16    423.12 o 
 -11   5   4     5280.67     5634.19    333.17 o 
  -9   5   4     8789.47     9058.00    325.68 o 
  -7   5   4     4819.61     5328.73    181.86 o 
  -5   5   4    49622.70    50230.30    585.64 o 
  -3   5   4    32872.36    34047.51    507.47 o 
  -1   5   4    36543.16    35452.69    542.40 o 
   1   5   4   111809.15   105533.07   1384.90 o 
   3   5   4    40031.36    39202.83    698.19 o 
   5   5   4    41375.10    39393.30    681.26 o 
   7   5   4    52223.41    50468.27   1120.45 o 
   9   5   4     9174.32    10070.40    681.11 o 
  11   5   4     6397.29     5820.48    547.79 o 
 -12   6   4    12488.56    12050.50    759.35 o 
 -10   6   4    10491.04    11024.85    425.69 o 
  -8   6   4      121.60      131.25     85.90 o 
  -6   6   4    23304.44    24141.11    446.00 o 
  -4   6   4    43592.04    43951.71    758.21 o 
  -2   6   4     2279.43     2314.96    129.24 o 
   0   6   4    42930.81    41875.42    971.15 o 
   2   6   4    48775.47    46562.61   1072.91 o 
   4   6   4     1042.73     1133.64    135.28 o 
   6   6   4    33377.44    32641.48    951.14 o 
   8   6   4    16952.85    17189.25    906.53 o 
  10   6   4     1223.44     1265.41    295.64 o 
 -11   7   4    10301.32    10390.59    681.34 o 
  -9   7   4     7949.49     8794.37    405.22 o 
  -7   7   4     7200.69     8090.64    365.86 o 
  -5   7   4    15428.44    15394.38    392.68 o 
  -3   7   4     3840.09     3718.30    180.06 o 
  -1   7   4     8106.54     8066.16    282.44 o 
   1   7   4    16041.37    16065.98    417.73 o 
   3   7   4      724.75      626.07    107.69 o 
   5   7   4     4184.76     4341.53    327.26 o 
   7   7   4     6729.78     6538.86    421.82 o 
   9   7   4     2164.63     2503.41    514.95 o 
 -10   8   4    11448.49    11797.58   1046.54 o 
  -8   8   4    21556.50    21813.22    767.49 o 
  -6   8   4     4308.55     4685.70    292.00 o 
  -4   8   4    16182.64    15647.85    750.27 o 
  -2   8   4    12326.40    12044.15    508.99 o 
   0   8   4      470.35      379.10    119.01 o 
   2   8   4     6183.85     5709.10    446.12 o 
   4   8   4     2890.26     2524.86    264.97 o 
   6   8   4     5458.65     5523.19    394.73 o 
   8   8   4      265.81      613.26    391.56 o 
  -7   9   4     8448.00     8906.90    618.14 o 
  -5   9   4     5097.86     4815.71    446.77 o 
  -3   9   4    19670.55    20311.39    764.40 o 
  -1   9   4      298.71      140.51    133.05 o 
   1   9   4     5693.96     5860.14    392.37 o 
   3   9   4     2375.29     2362.01    263.23 o 
   5   9   4     5424.01     5826.21    653.00 o 
  -4  10   4     1934.42     1845.29    302.94 o 
  -2  10   4     2169.15     2393.32    337.16 o 
   0  10   4      169.66      103.87    149.38 o 
   2  10   4      279.39      276.86    204.98 o 
 -15   1   5      843.52      831.48    347.39 o 
 -13   1   5    10395.04    12028.42   1044.11 o 
 -11   1   5     1590.63     1581.00    171.38 o 
  -9   1   5    14941.51    14811.27    360.16 o 
  -7   1   5    36537.21    37089.95    688.12 o 
  -5   1   5     3000.05     3285.33     88.53 o 
  -3   1   5    56569.18    57115.95    625.40 o 
  -1   1   5    23006.07    23484.16    331.04 o 
   1   1   5    30970.21    31451.24    511.40 o 
   3   1   5    25190.90    24040.12    461.60 o 
   5   1   5     2911.69     2717.44    163.01 o 
   7   1   5    16239.09    16078.42    363.53 o 
   9   1   5     2516.84     2411.16    135.59 o 
  11   1   5     5849.47     5408.50    363.09 o 
 -14   2   5    13646.95    16370.87   1300.34 o 
 -12   2   5    15546.42    18385.08   1250.05 o 
 -10   2   5     5798.58     5738.07    210.76 o 
  -8   2   5    66347.14    66327.83    823.92 o 
  -6   2   5    37889.59    40055.97    405.02 o 
  -4   2   5    46017.58    47141.50    495.37 o 
  -2   2   5    87673.61    86528.02   1047.77 o 
   0   2   5     7109.55     7824.59    243.95 o 
   2   2   5    73003.84    73067.48   1037.46 o 
   4   2   5    15737.05    15037.15    374.85 o 
   6   2   5     7424.13     6877.34    369.83 o 
   8   2   5    13630.29    13040.38    350.08 o 
  10   2   5      915.19     1000.38    165.25 o 
  12   2   5     8067.71     7252.64    440.74 o 
 -13   3   5     7314.81     7356.61    818.31 o 
 -11   3   5    10352.23    11016.36    750.37 o 
  -9   3   5    13819.05    13604.73    286.40 o 
  -7   3   5    20626.75    21270.28    300.37 o 
  -5   3   5    29958.16    30268.30    363.71 o 
  -3   3   5    32415.92    33240.73    417.61 o 
  -1   3   5    28426.49    28727.86    486.80 o 
   1   3   5    31142.21    28408.88   3428.91 o 
   3   3   5     2779.20     2569.60    136.61 o 
   5   3   5     2991.17     2843.51    157.24 o 
   7   3   5      255.54      274.04     86.31 o 
   9   3   5     3621.59     3028.90    287.79 o 
  11   3   5     1758.09     1432.59    201.70 o 
 -14   4   5      159.14      518.07    248.43 o 
 -12   4   5    12751.96    14859.41    679.36 o 
 -10   4   5    16976.72    18377.78    463.67 o 
  -8   4   5      201.79      202.83     38.89 o 
  -6   4   5    35964.28    37472.31    452.43 o 
  -4   4   5    35409.61    36191.75    466.02 o 
  -2   4   5       55.19       98.82     29.84 o 
   0   4   5    37453.23    37119.80    593.90 o 
   2   4   5    26172.11    25232.52    681.56 o 
   4   4   5     1524.52     1635.25    114.80 o 
   6   4   5    12028.59    11125.35    315.62 o 
   8   4   5    13482.49    13059.15    417.91 o 
  10   4   5     1028.51     1148.98    217.17 o 
 -13   5   5     4542.19     4906.00    510.75 o 
 -11   5   5    10743.11    11966.11    513.41 o 
  -9   5   5     2540.06     2477.83    173.04 o 
  -7   5   5     3920.81     4176.62    173.87 o 
  -5   5   5    19310.46    20209.24    369.51 o 
  -3   5   5    17859.70    18923.63    375.54 o 
  -1   5   5     3101.21     3068.98    150.30 o 
   1   5   5    38079.99    36750.14    537.68 o 
   3   5   5    34246.61    33395.56    784.48 o 
   5   5   5     6182.03     5780.31    218.33 o 
   7   5   5    27018.04    26593.78    747.04 o 
   9   5   5     9943.51    10732.63    718.22 o 
  11   5   5     3129.92     3685.49    837.26 o 
 -12   6   5     1111.09     1373.80    230.43 o 
 -10   6   5     4582.42     4768.32    281.18 o 
  -8   6   5     1831.23     1781.84    141.80 o 
  -6   6   5      936.36     1015.56     96.94 o 
  -4   6   5     1828.86     1912.97    121.81 o 
  -2   6   5    10396.27    10354.73    334.95 o 
   0   6   5    32423.10    31790.67    874.93 o 
   2   6   5    19505.50    19221.76    525.08 o 
   4   6   5    41405.52    39623.71   1047.75 o 
   6   6   5    34191.29    34060.14   1183.01 o 
   8   6   5    16094.93    15905.53    883.07 o 
  10   6   5    17390.31    19130.02   1896.98 o 
 -11   7   5     2066.86     2256.74    327.72 o 
  -9   7   5     8166.70     8379.40    394.55 o 
  -7   7   5     8863.51     8937.12    378.14 o 
  -5   7   5     3427.53     3735.62    181.23 o 
  -3   7   5     9816.03     9826.08    298.74 o 
  -1   7   5    41509.85    40391.89    743.53 o 
   1   7   5    14677.03    14289.83    371.62 o 
   3   7   5    25354.27    24263.73    701.75 o 
   5   7   5    47874.25    47786.63   1392.56 o 
   7   7   5     9478.78     9229.47    526.42 o 
  -8   8   5    11087.16    10955.75    668.10 o 
  -6   8   5     5317.82     5577.26    311.28 o 
  -4   8   5     3220.43     3519.76    264.97 o 
  -2   8   5    24016.68    25086.44    790.24 o 
   0   8   5    13019.17    13356.28    462.27 o 
   2   8   5     7523.81     7636.50    447.13 o 
   4   8   5    25429.17    26172.87    888.04 o 
   6   8   5    11499.39    10747.03    619.81 o 
  -7   9   5     8015.06     8040.27    594.54 o 
  -5   9   5    17048.96    16131.62    874.13 o 
  -3   9   5     9636.58     9935.66    542.58 o 
  -1   9   5    10514.65    10839.67    655.50 o 
   1   9   5    14438.52    15535.75    869.83 o 
   3   9   5    10002.18    10015.67    542.02 o 
   5   9   5     1395.93     1291.75    261.60 o 
  -4  10   5    26098.05    25932.24   1110.29 o 
  -2  10   5     4768.67     5071.98    621.72 o 
   0  10   5    18581.66    17549.59   1108.48 o 
   2  10   5    11292.37    10955.22    794.07 o 
 -14   0   6     2560.20     2619.78    523.02 o 
 -12   0   6    13179.15    13530.92    863.31 o 
 -10   0   6    78631.34    80860.75   3226.26 o 
  -8   0   6    30821.90    32253.42    959.82 o 
  -6   0   6   126528.64   123438.61   1697.30 o 
  -4   0   6   283460.97   267047.97   3061.46 o 
  -2   0   6    60176.04    60812.46   1078.18 o 
   0   0   6   182102.30   172511.08   2896.16 o 
   2   0   6   203295.50   194497.28   2789.71 o 
   4   0   6    21943.50    21899.37    639.82 o 
   6   0   6    66937.26    63161.07   1406.91 o 
   8   0   6    32814.67    30470.33    986.25 o 
  10   0   6      673.81      690.35    222.35 o 
  12   0   6     4158.48     3653.65    503.51 o 
 -15   1   6     6456.40     5724.50    801.97 o 
 -13   1   6     4274.33     4782.32    638.62 o 
 -11   1   6    32840.59    33128.49   1276.30 o 
  -9   1   6    52629.54    54036.82    877.51 o 
  -7   1   6    34954.49    34950.45    480.23 o 
  -5   1   6   137766.14   134208.48   1196.63 o 
  -3   1   6   117034.85   115248.96   1034.68 o 
  -1   1   6   121158.36   121254.63   1230.41 o 
   1   1   6   169322.20   166083.42   1848.39 o 
   3   1   6    64781.45    62351.12    926.16 o 
   5   1   6    37035.79    34525.41    712.40 o 
   7   1   6    30146.36    27962.29    518.80 o 
   9   1   6     5187.04     4381.84    493.78 o 
  11   1   6     2223.73     2052.01    230.93 o 
 -14   2   6    13831.61    15601.15   1248.30 o 
 -12   2   6    13834.48    15135.81   1101.94 o 
 -10   2   6    14456.65    14437.46    351.45 o 
  -8   2   6    44002.35    44465.66    647.93 o 
  -6   2   6    78157.67    80296.91    645.31 o 
  -4   2   6    40089.53    41056.05    522.03 o 
  -2   2   6    98439.55    98413.09   1284.95 o 
   0   2   6    57710.13    58000.41   1005.18 o 
   2   2   6    21049.39    19874.54    418.39 o 
   4   2   6    60682.49    58720.88   1129.32 o 
   6   2   6    22726.37    21434.73    712.45 o 
   8   2   6    17679.70    15710.28    603.92 o 
  10   2   6    19761.12    17795.85    655.61 o 
  12   2   6     9831.38     8558.22    538.40 o 
 -13   3   6    27213.58    29707.20   1249.92 o 
 -11   3   6     4620.67     4634.52    380.66 o 
  -9   3   6    51404.23    52099.25    595.64 o 
  -7   3   6    38468.44    39910.37    559.85 o 
  -5   3   6      446.79      559.30     44.99 o 
  -3   3   6    51808.06    52187.49    642.60 o 
  -1   3   6    78550.88    80462.03   1065.67 o 
   1   3   6    13311.65    13597.73    414.39 o 
   3   3   6    40036.00    39641.43    800.06 o 
   5   3   6    81715.96    78760.23   1484.48 o 
   7   3   6    18531.01    18071.15    537.46 o 
   9   3   6    31415.25    30050.55    973.12 o 
  11   3   6    29682.31    28448.59    894.95 o 
 -14   4   6    21208.69    21321.55   1100.28 o 
 -12   4   6    17959.67    18862.74    648.44 o 
 -10   4   6    20456.60    21522.01    453.74 o 
  -8   4   6    35561.38    36262.59    751.46 o 
  -6   4   6     8945.86     9631.85    209.15 o 
  -4   4   6     3927.26     3853.40    123.18 o 
  -2   4   6    11887.68    12403.27    289.00 o 
   0   4   6    15025.13    14879.14    277.29 o 
   2   4   6     6381.69     6483.32    202.75 o 
   4   4   6    37560.56    36686.46    915.49 o 
   6   4   6    32037.64    30881.62    750.47 o 
   8   4   6    24377.64    25586.14    856.40 o 
  10   4   6    28402.45    30479.48   1556.65 o 
 -13   5   6    13000.47    14253.93    869.76 o 
 -11   5   6    30313.83    31506.78    848.14 o 
  -9   5   6     5794.74     5865.76    240.80 o 
  -7   5   6    14794.70    15162.63    350.90 o 
  -5   5   6    20634.25    21450.05    379.49 o 
  -3   5   6     4166.15     4253.97    122.15 o 
  -1   5   6      284.88      513.32     77.07 o 
   1   5   6    24522.19    24272.76    405.33 o 
   3   5   6    42494.59    41864.80    815.34 o 
   5   5   6     9608.45     9439.21    317.34 o 
   7   5   6    29285.81    27845.13    802.25 o 
   9   5   6    24167.48    25852.01   1160.91 o 
 -12   6   6    11314.32    12610.97    542.46 o 
 -10   6   6    15878.80    17331.04    594.53 o 
  -8   6   6      579.59      568.16     86.63 o 
  -6   6   6    27702.44    27966.80    567.23 o 
  -4   6   6    26959.57    27456.70    525.10 o 
  -2   6   6     6689.51     6761.98    290.82 o 
   0   6   6    33556.19    32827.01    521.59 o 
   2   6   6    31526.52    30132.45    935.93 o 
   4   6   6     4130.72     4074.36    247.04 o 
   6   6   6    18393.07    18528.65    801.84 o 
   8   6   6    21988.15    22157.94    840.95 o 
 -11   7   6     5278.59     5355.27    463.93 o 
  -9   7   6     6664.75     7200.69    397.99 o 
  -7   7   6     9719.80    10495.96    405.43 o 
  -5   7   6    16865.09    17390.11    508.06 o 
  -3   7   6    16754.36    16693.70    398.84 o 
  -1   7   6    21057.01    20738.77    417.69 o 
   1   7   6    14942.42    14299.09    539.56 o 
   3   7   6     9782.67     9261.33    549.26 o 
   5   7   6     5735.15     6165.47    413.07 o 
   7   7   6     3521.76     3358.36    326.34 o 
  -8   8   6    15533.09    15730.27    986.15 o 
  -6   8   6    20399.55    20678.42    907.51 o 
  -4   8   6     7797.78     7585.94    409.52 o 
  -2   8   6    38146.17    38221.24   1034.18 o 
   0   8   6    14399.56    14526.24    658.73 o 
   2   8   6    12262.64    12016.35    570.71 o 
   4   8   6    19147.60    19364.32   1026.40 o 
   6   8   6     2426.27     2815.51    298.80 o 
  -7   9   6    19461.81    19957.83   1416.30 o 
  -5   9   6     4083.46     4212.49    416.46 o 
  -3   9   6    17600.90    17420.98    848.74 o 
  -1   9   6    24142.03    23455.47   1000.12 o 
   1   9   6     2755.96     2250.28    263.00 o 
   3   9   6    16811.59    17436.43    744.53 o 
  -2  10   6     2608.80     2557.34    336.24 o 
   0  10   6     3049.44     2747.87    365.15 o 
 -15   1   7     4573.16     5756.46    553.19 o 
 -13   1   7     1077.71      981.13    176.62 o 
 -11   1   7    16570.62    16934.49    603.31 o 
  -9   1   7     3831.09     4169.23    154.50 o 
  -7   1   7    28400.57    29162.38    399.20 o 
  -5   1   7    32815.46    33897.32    468.18 o 
  -3   1   7     3611.17     3713.64    118.22 o 
  -1   1   7    84892.30    87909.77    958.51 o 
   1   1   7     9187.12     9728.90    252.11 o 
   3   1   7    24878.52    18827.93   3401.12 o 
   5   1   7    29879.93    28246.94    629.00 o 
   7   1   7      162.82      140.29     67.23 o 
   9   1   7     9189.03     8160.18    456.26 o 
  11   1   7     2870.36     2423.98    255.44 o 
 -14   2   7     1655.47     1868.55    450.01 o 
 -12   2   7     6969.48     7367.12    412.13 o 
 -10   2   7     8607.46     9326.67    251.96 o 
  -8   2   7     6796.23     6824.30    168.57 o 
  -6   2   7    45603.41    47028.14    635.46 o 
  -4   2   7     6969.29     7134.04    168.94 o 
  -2   2   7    77760.86    80742.94   1154.48 o 
   0   2   7    38823.21    37876.14    577.37 o 
   2   2   7    11894.80    12371.41    393.32 o 
   4   2   7    60998.53    59001.99   1067.03 o 
   6   2   7     9068.95     8629.07    482.25 o 
   8   2   7     4947.70     4654.58    301.47 o 
  10   2   7    10527.53     9486.78    479.92 o 
 -13   3   7      683.28      687.40    179.94 o 
 -11   3   7     1029.87     1200.15    129.86 o 
  -9   3   7    13313.32    13874.31    238.27 o 
  -7   3   7     3770.60     3704.82    120.15 o 
  -5   3   7    19519.74    20425.33    332.61 o 
  -3   3   7    36107.16    37023.94    547.06 o 
  -1   3   7    23580.13    23972.39    455.32 o 
   1   3   7    34680.41    34295.78    772.97 o 
   3   3   7    22800.53    22040.20    519.92 o 
   5   3   7    16028.39    16149.75    433.75 o 
   7   3   7    10530.25    10420.19    432.72 o 
   9   3   7     8406.14     7456.92    566.33 o 
  11   3   7     1503.47     1473.91    234.89 o 
 -14   4   7      252.22      423.64    203.96 o 
 -12   4   7     6243.17     6141.15    364.49 o 
 -10   4   7    10840.59    11215.22    357.44 o 
  -8   4   7     4008.48     4094.32    173.64 o 
  -6   4   7     9741.55    10003.75    222.62 o 
  -4   4   7    45463.99    45418.32    548.74 o 
  -2   4   7     6862.06     7225.23    222.16 o 
   0   4   7    19666.78    19962.55    503.79 o 
   2   4   7    38807.19    38576.21    695.16 o 
   4   4   7     4140.27     4064.51    223.19 o 
   6   4   7    11430.45    11457.45    453.63 o 
   8   4   7    14498.62    15003.44    662.84 o 
  10   4   7     1220.04      941.58    260.04 o 
 -13   5   7     2413.84     2501.07    291.03 o 
 -11   5   7    27362.19    27900.34    793.71 o 
  -9   5   7     8610.36     8856.63    335.70 o 
  -7   5   7    12266.67    12325.58    307.80 o 
  -5   5   7    34994.03    35797.58    591.07 o 
  -3   5   7     2398.77     2753.87    161.89 o 
  -1   5   7     4341.84     4301.45    196.02 o 
   1   5   7    12974.05    12343.82    294.93 o 
   3   5   7     8701.82     8469.62    282.19 o 
   5   5   7      161.86      124.95     65.75 o 
   7   5   7    10096.37    10106.85    532.92 o 
   9   5   7     9479.14     9247.03    690.45 o 
 -12   6   7    13300.00    13012.65    722.49 o 
 -10   6   7    20201.73    20420.75    655.56 o 
  -8   6   7    23641.82    24186.48    788.67 o 
  -6   6   7    11986.83    12233.04    329.07 o 
  -4   6   7    12095.72    11883.54    265.93 o 
  -2   6   7     5830.70     5657.07    254.10 o 
   0   6   7     1035.70     1008.00     78.49 o 
   2   6   7      702.34      788.22    115.79 o 
   4   6   7     1640.26     1680.30    165.06 o 
   6   6   7     6004.11     5846.41    407.09 o 
   8   6   7     5431.42     5182.65    406.55 o 
 -11   7   7     4073.34     3972.22    573.97 o 
  -9   7   7    33625.73    34798.14   1536.33 o 
  -7   7   7    28316.97    29398.01    826.32 o 
  -5   7   7     3098.59     2965.68    178.70 o 
  -3   7   7    27421.17    26090.24    528.71 o 
  -1   7   7    10553.41    10271.60    377.49 o 
   1   7   7     3160.78     3421.91    293.20 o 
   3   7   7     1562.68     1520.03    209.19 o 
   5   7   7    14151.17    13638.65    634.68 o 
   7   7   7     9613.80     9619.04    559.18 o 
  -8   8   7    21184.19    22490.11   1959.04 o 
  -6   8   7    10540.28    10938.19    554.40 o 
  -4   8   7     5318.06     5491.11    355.96 o 
  -2   8   7    17507.45    17407.28    667.16 o 
   0   8   7     6979.03     7144.33    436.70 o 
   2   8   7     1782.23     1540.63    221.24 o 
   4   8   7    10270.23    10413.90    562.16 o 
   6   8   7     9039.61     8811.62    677.75 o 
  -7   9   7     4645.87     5258.95    922.61 o 
  -5   9   7    14711.76    14348.61    765.33 o 
  -3   9   7    10914.16    11580.71    688.33 o 
  -1   9   7    10077.49     9865.31    760.83 o 
   1   9   7    14193.01    13652.35    660.84 o 
   3   9   7    15367.22    14293.08    680.26 o 
 -14   0   8     2108.06     2501.39    475.28 o 
 -12   0   8    20552.30    24472.42   1404.09 o 
 -10   0   8    21758.61    21755.49    612.45 o 
  -8   0   8     3663.40     3545.79    167.11 o 
  -6   0   8     4667.03     4760.89    203.73 o 
  -4   0   8    89739.77    91927.49   1764.58 o 
  -2   0   8    68236.04    71634.88   1301.15 o 
   0   0   8    47560.56    48518.77    830.31 o 
   2   0   8   185911.72   185957.03   3793.36 o 
   4   0   8    67432.57    64347.44   1718.35 o 
   6   0   8    67343.23    63307.35   1859.44 o 
   8   0   8    81672.70    76229.70   3897.92 o 
  10   0   8    13593.00    12435.84    861.80 o 
 -15   1   8     7837.76     9466.89    979.41 o 
 -13   1   8     6931.82     7876.81    552.45 o 
 -11   1   8    20269.07    20465.14    459.86 o 
  -9   1   8     4635.72     4467.39    141.52 o 
  -7   1   8     2344.45     2392.25     97.55 o 
  -5   1   8    33077.29    33909.48    541.03 o 
  -3   1   8    65507.61    68953.12    775.27 o 
  -1   1   8    39476.34    41134.96    549.27 o 
   1   1   8    97163.36    97823.47   1454.74 o 
   3   1   8    88258.06    88204.29   1199.44 o 
   5   1   8    29398.69    27557.87    727.90 o 
   7   1   8    52982.18    49930.60   1173.26 o 
   9   1   8    32271.56    29769.97    935.80 o 
  11   1   8    13076.28    11808.33    762.35 o 
 -14   2   8    15930.08    17984.26   1153.74 o 
 -12   2   8    13619.23    14755.21    595.49 o 
 -10   2   8    11872.20    11940.58    270.00 o 
  -8   2   8    51161.54    51534.28    704.58 o 
  -6   2   8    38516.95    39462.15    605.35 o 
  -4   2   8    13554.39    13737.86    285.23 o 
  -2   2   8    55941.23    57357.21    826.27 o 
   0   2   8    54456.23    54410.73    811.21 o 
   2   2   8    16869.57    17485.71    379.19 o 
   4   2   8    51358.54    49129.59    976.78 o 
   6   2   8    58621.15    55267.27   1779.97 o 
   8   2   8     8502.10     7626.91    393.14 o 
  10   2   8    16857.06    15512.95    677.06 o 
 -13   3   8    34139.61    36466.43   1217.65 o 
 -11   3   8    12786.65    14193.82    427.82 o 
  -9   3   8    31768.97    32565.03    597.95 o 
  -7   3   8   106273.91   106178.70   1058.79 o 
  -5   3   8    28467.23    30050.46    444.67 o 
  -3   3   8    71394.08    71296.87   1139.43 o 
  -1   3   8   115827.66   116871.45   1479.21 o 
   1   3   8     8851.32     9084.72    341.90 o 
   3   3   8    25960.19    25104.07    583.71 o 
   5   3   8    31454.30    30760.10    762.92 o 
   7   3   8     3059.05     3170.74    334.59 o 
   9   3   8     4073.88     3615.45    293.48 o 
 -14   4   8    15673.35    18154.23    994.69 o 
 -12   4   8    34707.32    37579.53    971.19 o 
 -10   4   8    23279.42    24342.83    625.57 o 
  -8   4   8    72753.99    73062.67   1082.62 o 
  -6   4   8    64789.99    67309.87    847.25 o 
  -4   4   8    35518.05    36140.07    561.17 o 
  -2   4   8    68303.16    68669.77    861.76 o 
   0   4   8    23250.09    23715.59    575.33 o 
   2   4   8    15690.38    15519.06    479.43 o 
   4   4   8    11670.11    11770.16    440.77 o 
   6   4   8     3432.94     3323.15    252.30 o 
   8   4   8     2627.77     2454.95    318.01 o 
  10   4   8     5169.68     5692.53   1021.07 o 
 -13   5   8     5834.53     6256.26    442.12 o 
 -11   5   8    30317.45    31281.80    898.63 o 
  -9   5   8    39029.60    40840.04    943.70 o 
  -7   5   8    21963.70    22231.30    459.13 o 
  -5   5   8    59372.07    61042.16    990.96 o 
  -3   5   8    58807.28    58673.38   1027.23 o 
  -1   5   8    17641.30    17719.86    409.39 o 
   1   5   8    38200.45    38163.50    715.07 o 
   3   5   8     9739.17     9445.38    378.19 o 
   5   5   8      981.88     1079.06    149.57 o 
   7   5   8     3471.76     3217.36    315.80 o 
   9   5   8     5743.70     5591.16   1006.59 o 
 -12   6   8     6221.45     5939.33    704.32 o 
 -10   6   8    27866.72    30387.08    885.31 o 
  -8   6   8     8751.19     8915.54    391.54 o 
  -6   6   8    18828.32    19427.50    502.98 o 
  -4   6   8    47448.31    46941.59   1168.35 o 
  -2   6   8     2879.50     2788.75    202.00 o 
   0   6   8    13047.38    12315.54    439.21 o 
   2   6   8    32673.61    31401.07    830.20 o 
   4   6   8     1792.87     1571.23    213.04 o 
   6   6   8     3062.02     3067.03    302.31 o 
   8   6   8    14786.01    15456.22   1145.94 o 
 -11   7   8     2673.31     1957.63    557.13 o 
  -9   7   8     3034.62     2827.08    439.01 o 
  -7   7   8     1095.43     1109.02    212.62 o 
  -5   7   8     5258.23     5232.35    336.67 o 
  -3   7   8    10030.94     9640.62    463.87 o 
  -1   7   8     2679.78     2863.25    265.84 o 
   1   7   8    14143.62    14566.74    621.05 o 
   3   7   8    12283.44    12862.20    689.01 o 
   5   7   8     5462.04     5412.35    406.36 o 
   7   7   8    11662.62    11027.44    782.51 o 
  -8   8   8     2081.31     2477.57    419.93 o 
  -6   8   8     7554.13     7989.41    471.48 o 
  -4   8   8     3344.82     3372.55    290.03 o 
  -2   8   8     9896.03     9723.26    498.18 o 
   0   8   8    19399.21    18858.87    735.20 o 
   2   8   8     4495.94     4500.42    365.38 o 
   4   8   8    17728.09    17662.48    867.31 o 
  -7   9   8     1515.80     1728.03    544.29 o 
  -5   9   8     5805.51     6021.86    659.80 o 
  -3   9   8       66.69       -5.96    131.85 o 
  -1   9   8    16430.03    15940.69    832.84 o 
   1   9   8    10903.92    10309.71    572.41 o 
   3   9   8     3812.39     3800.27    396.09 o 
 -15   1   9     4557.43     4340.90    672.54 o 
 -13   1   9    10193.64    10250.00    633.28 o 
 -11   1   9      472.88      419.14     90.29 o 
  -9   1   9    22282.78    22842.12    416.64 o 
  -7   1   9     5481.15     5839.86    166.19 o 
  -5   1   9    24499.38    25904.13    388.75 o 
  -3   1   9    14306.04    10759.82   1704.31 o 
  -1   1   9     6527.80     6671.35    241.79 o 
   1   1   9    28346.54    28628.94    623.66 o 
   3   1   9      803.62      885.43     82.54 o 
   5   1   9     8866.26     8762.03    268.67 o 
   7   1   9     9251.65     8854.27    339.44 o 
   9   1   9      923.56      926.76    176.55 o 
 -14   2   9    17068.06    18993.88   1007.52 o 
 -12   2   9     5691.48     5867.35    369.01 o 
 -10   2   9    12641.70    12670.64    350.78 o 
  -8   2   9    26077.68    26890.60    663.17 o 
  -6   2   9     1627.73     1778.99     88.91 o 
  -4   2   9    32664.18    34081.27    492.37 o 
  -2   2   9     2731.67     2962.22    132.21 o 
   0   2   9    31619.63    32455.73    516.98 o 
   2   2   9    16717.82    17008.41    354.62 o 
   4   2   9     6040.25     6672.63    314.61 o 
   6   2   9    35757.71    32225.51    766.17 o 
   8   2   9     4443.93     3814.55    307.04 o 
  10   2   9    10208.99     9658.82    685.76 o 
 -13   3   9     4816.23     5486.39    413.97 o 
 -11   3   9     5955.13     6516.83    354.18 o 
  -9   3   9     9477.56     9154.01    246.69 o 
  -7   3   9     3578.21     3551.73    172.30 o 
  -5   3   9     1245.66     1384.85     94.57 o 
  -3   3   9      652.11      665.93     69.50 o 
  -1   3   9     4562.53     4762.52    194.97 o 
   1   3   9     7937.57     8167.92    379.08 o 
   3   3   9    12187.97    11757.77    474.47 o 
   5   3   9    10066.68    10707.68    747.96 o 
   7   3   9     7129.12     6612.17    511.19 o 
   9   3   9     8828.66     8014.64    434.35 o 
 -12   4   9     5422.39     5963.66    360.68 o 
 -10   4   9    22333.08    23429.02    685.32 o 
  -8   4   9     3650.10     3591.94    196.28 o 
  -6   4   9    14202.27    14721.53    378.24 o 
  -4   4   9    28609.44    29248.91    560.75 o 
  -2   4   9     6798.20     7045.40    245.97 o 
   0   4   9     5873.64     6601.47    347.93 o 
   2   4   9    25093.49    24797.09    655.96 o 
   4   4   9    11328.41    10930.75    442.92 o 
   6   4   9     2058.87     2168.63    240.39 o 
   8   4   9    14938.23    14855.81   1242.68 o 
 -13   5   9      251.16     -307.82    312.43 o 
 -11   5   9     6890.15     6848.47    376.77 o 
  -9   5   9    17907.37    19340.53    636.25 o 
  -7   5   9     3698.98     3407.13    252.25 o 
  -5   5   9    19962.74    20264.52    564.30 o 
  -3   5   9    48366.47    47816.95   1136.76 o 
  -1   5   9     3245.69     3207.26    157.63 o 
   1   5   9    29343.02    28793.46    965.49 o 
   3   5   9    19088.14    18631.45    671.76 o 
   5   5   9     1542.22     1366.48    166.15 o 
   7   5   9     8834.34     8762.70    581.49 o 
 -12   6   9     8108.92     7814.02    845.19 o 
 -10   6   9     9666.20    10672.15    633.74 o 
  -8   6   9    21172.76    23122.30   1201.15 o 
  -6   6   9    38373.30    38269.80   1528.94 o 
  -4   6   9    28632.78    28941.23   1184.41 o 
  -2   6   9    42771.66    42554.23    912.79 o 
   0   6   9    35831.11    34772.68    703.17 o 
   2   6   9    14211.47    13205.57    821.88 o 
   4   6   9    13921.74    13773.73    631.76 o 
   6   6   9     4755.54     5311.74    409.20 o 
  -9   7   9     6406.69     6970.73   1095.27 o 
  -7   7   9    43190.31    44061.16   1781.68 o 
  -5   7   9    23482.96    23985.79    756.37 o 
  -3   7   9    18413.18    17761.71    653.71 o 
  -1   7   9    67976.84    69337.09   1747.27 o 
   1   7   9     9744.35     9938.13    521.48 o 
   3   7   9    16534.30    16994.60    900.24 o 
   5   7   9    19643.12    19834.94    817.25 o 
  -8   8   9    12966.19    12907.76   1288.00 o 
  -6   8   9    22658.38    22848.32   1260.11 o 
  -4   8   9     8160.85     8060.56    545.76 o 
  -2   8   9    18568.14    17742.21    699.59 o 
   0   8   9    15187.87    14882.02    661.42 o 
   2   8   9     5109.51     5099.55    401.06 o 
   4   8   9    12170.27    12108.79    704.44 o 
  -5   9   9     5742.35     6137.23    664.86 o 
  -3   9   9     9114.62     8519.28    778.92 o 
  -1   9   9     3897.92     4065.87    358.98 o 
   1   9   9     8126.90     7886.29    510.78 o 
 -14   0  10    28900.04    31683.32   1770.53 o 
 -12   0  10    38348.13    40441.20   1933.14 o 
 -10   0  10    93049.78    93710.34   1718.60 o 
  -8   0  10    23518.27    23775.40    567.35 o 
  -6   0  10    44520.54    46310.59    734.05 o 
  -4   0  10    84810.00    84323.09   1559.32 o 
  -2   0  10     9240.34    10342.00    472.02 o 
   0   0  10    13739.97    13333.46    582.16 o 
   2   0  10    30736.15    31526.11    795.14 o 
   4   0  10    33979.46    32223.21    883.49 o 
   6   0  10     3701.35     3202.97    277.27 o 
   8   0  10    30500.18    29593.33   2020.86 o 
  10   0  10    23255.57    19180.52   1703.76 o 
 -13   1  10    19708.00    21043.29    784.97 o 
 -11   1  10    39980.11    42444.12   1031.27 o 
  -9   1  10    49047.57    50390.90    705.17 o 
  -7   1  10    28637.63    28859.66    492.91 o 
  -5   1  10    62864.06    64461.14    792.05 o 
  -3   1  10    26567.41    26888.13    482.88 o 
  -1   1  10     5463.41     5713.73    220.47 o 
   1   1  10    16467.42    16795.34    406.86 o 
   3   1  10    20597.30    20375.97    430.23 o 
   5   1  10    12134.92    12285.27    351.96 o 
   7   1  10    18302.60    17069.36    625.25 o 
   9   1  10    25667.21    23248.62   1293.97 o 
 -14   2  10    15033.22    15931.43    918.68 o 
 -12   2  10    23822.45    25064.89    889.60 o 
 -10   2  10     9287.74     9631.17    303.34 o 
  -8   2  10    37192.90    37355.85    558.28 o 
  -6   2  10    37966.86    38772.23    623.67 o 
  -4   2  10    11215.87    11832.22    273.39 o 
  -2   2  10    40858.00    42037.46    605.03 o 
   0   2  10    54709.51    55622.84    786.34 o 
   2   2  10    15229.25    15436.74    390.02 o 
   4   2  10    36000.09    34778.80   1082.87 o 
   6   2  10    26109.46    24020.51    870.13 o 
   8   2  10     7438.86     7041.76    668.23 o 
 -13   3  10    14065.64    14472.56    697.51 o 
 -11   3  10    12233.68    13699.84    631.15 o 
  -9   3  10     7722.58     7948.08    247.40 o 
  -7   3  10    59985.46    60428.58    785.07 o 
  -5   3  10    48632.14    49257.09    930.48 o 
  -3   3  10    27839.67    27633.77    753.84 o 
  -1   3  10   103634.13   101187.90   1727.74 o 
   1   3  10    46181.93    46204.18   1221.16 o 
   3   3  10    24792.06    24612.73    859.76 o 
   5   3  10    54777.28    52975.36   1450.51 o 
   7   3  10    14512.02    13909.00    836.50 o 
   9   3  10     6499.81     6049.33    646.87 o 
 -12   4  10     2310.72     2830.32    310.83 o 
 -10   4  10     5982.02     6431.46    425.32 o 
  -8   4  10    12347.84    13461.08    445.37 o 
  -6   4  10    46031.62    46653.84    855.60 o 
  -4   4  10    37640.13    39567.72    765.59 o 
  -2   4  10    66282.53    65482.08   1041.40 o 
   0   4  10    70400.56    69704.59   1391.74 o 
   2   4  10    43550.47    43468.23    960.64 o 
   4   4  10    50602.96    49752.57   1274.68 o 
   6   4  10    26487.47    25701.52    999.43 o 
   8   4  10     7298.40     6763.51    872.38 o 
 -11   5  10     3688.40     3380.81    335.99 o 
  -9   5  10    15373.78    16400.21   1002.16 o 
  -7   5  10     8341.13     8405.32    250.99 o 
  -5   5  10    42972.96    45076.51   1077.49 o 
  -3   5  10    55565.36    55510.03    904.88 o 
  -1   5  10    24352.17    23745.17    660.73 o 
   1   5  10    51480.75    50675.61   1278.81 o 
   3   5  10    36181.25    36088.23    884.62 o 
   5   5  10    10147.08    10115.27    547.08 o 
   7   5  10    17057.72    17014.12    931.36 o 
 -10   6  10    19373.19    20513.68   1200.73 o 
  -8   6  10    10362.36    10954.97   1224.31 o 
  -6   6  10     4866.18     5226.00    320.59 o 
  -4   6  10    37902.95    37751.93   1438.41 o 
  -2   6  10    13886.81    13417.43    472.90 o 
   0   6  10    11438.33    11162.65    434.95 o 
   2   6  10    35556.43    34191.68   1159.54 o 
   4   6  10    11509.76    11907.64    600.25 o 
   6   6  10     5592.65     5519.06    431.66 o 
  -9   7  10     8676.16     8896.96    792.94 o 
  -7   7  10     4664.64     5135.35    436.50 o 
  -5   7  10     7653.45     7799.84    390.43 o 
  -3   7  10     4428.66     4157.92    319.10 o 
  -1   7  10     1493.27     1410.84    208.70 o 
   1   7  10     4667.35     4326.08    349.65 o 
   3   7  10     3711.95     3427.26    329.72 o 
   5   7  10     1827.79     1609.61    274.77 o 
  -8   8  10    18842.71    19699.23   1879.17 o 
  -6   8  10     4084.65     4116.97    567.66 o 
  -4   8  10     5039.70     4748.61    352.99 o 
  -2   8  10     5106.42     5067.57    372.80 o 
   0   8  10     1262.63     1232.16    213.88 o 
   2   8  10     1268.40     1246.07    220.51 o 
  -3   9  10     7488.12     7011.22    681.33 o 
  -1   9  10     3634.16     3293.41    329.25 o 
 -13   1  11     9816.94    10674.48    695.38 o 
 -11   1  11     9130.41     9638.76    371.39 o 
  -9   1  11     3097.52     3086.51    146.46 o 
  -7   1  11    37976.85    38403.59    545.37 o 
  -5   1  11     4406.30     4516.73    282.87 o 
  -3   1  11    22177.65    23029.06    438.39 o 
  -1   1  11    21672.62    22674.10    641.54 o 
   1   1  11      636.36      847.97    111.18 o 
   3   1  11    20029.08    19222.99    651.52 o 
   5   1  11     1927.58     1650.95    156.86 o 
   7   1  11     5474.17     4844.43   1293.84 o 
   9   1  11     3975.53     3609.10    521.95 o 
 -14   2  11     4372.00     4733.71    505.02 o 
 -12   2  11    23710.67    26105.18    921.10 o 
 -10   2  11     3777.99     3898.03    191.24 o 
  -8   2  11    28375.46    28970.33    530.51 o 
  -6   2  11    33261.56    33889.85    712.74 o 
  -4   2  11     5463.05     5661.19    224.75 o 
  -2   2  11    42001.01    43177.28    766.54 o 
   0   2  11     7232.96     7404.37    255.54 o 
   2   2  11     8982.09     8824.80    316.74 o 
   4   2  11     8056.63     7897.04    367.50 o 
   6   2  11     1837.02     1977.18    241.97 o 
   8   2  11     5270.97     4060.58    532.82 o 
 -13   3  11     4308.66     4903.49    404.68 o 
 -11   3  11    13928.38    14831.87    667.24 o 
  -9   3  11    19543.01    19720.25    386.53 o 
  -7   3  11    12857.82    13142.45    329.27 o 
  -5   3  11    23475.81    24381.53    673.36 o 
  -3   3  11    11536.69    11998.81    474.03 o 
  -1   3  11     7416.26     7570.21    332.52 o 
   1   3  11     4756.67     4727.20    276.09 o 
   3   3  11     2751.14     2483.90    274.82 o 
   5   3  11     1069.10     1383.88    222.95 o 
   7   3  11      317.97      259.86    157.40 o 
 -12   4  11     2607.19     2779.38    307.15 o 
 -10   4  11    19563.17    20862.28    956.78 o 
  -8   4  11     5642.88     5227.00    250.08 o 
  -6   4  11     2479.40     2632.42    230.16 o 
  -4   4  11    26292.61    26563.58    646.40 o 
  -2   4  11     8593.71     8887.89    353.41 o 
   0   4  11     1797.83     1740.55    159.52 o 
   2   4  11    23645.24    22270.14    723.50 o 
   4   4  11     5574.83     5874.97    383.29 o 
   6   4  11      772.21     1087.83    199.88 o 
 -11   5  11     4082.70     4228.64    371.01 o 
  -9   5  11     5861.75     6855.85    771.96 o 
  -7   5  11     3633.53     4079.01    393.54 o 
  -5   5  11     7367.35     7506.06    365.44 o 
  -3   5  11    25603.32    25959.66    583.89 o 
  -1   5  11     6160.07     6204.26    219.61 o 
   1   5  11    16670.73    16031.56    550.18 o 
   3   5  11    21024.78    21066.44    828.31 o 
   5   5  11     4933.64     4557.53    441.02 o 
   7   5  11    10150.12    10434.57   1035.17 o 
 -10   6  11       99.57      318.28    195.06 o 
  -8   6  11      521.76      183.60    309.29 o 
  -6   6  11     3806.17     3746.67    372.75 o 
  -4   6  11     7915.30     7976.86    385.67 o 
  -2   6  11     8902.88     9132.37    477.09 o 
   0   6  11    23800.74    22108.64    740.99 o 
   2   6  11    18971.89    18706.56    850.00 o 
   4   6  11    16771.04    17338.01    754.78 o 
   6   6  11    19508.12    18473.60   1418.39 o 
  -9   7  11      665.10      726.74    298.04 o 
  -7   7  11     6751.18     5615.92    472.61 o 
  -5   7  11    16919.84    16940.72    982.06 o 
  -3   7  11     2811.89     2699.18    267.36 o 
  -1   7  11    28492.75    28727.55   1083.42 o 
   1   7  11    25236.19    25098.65   1323.91 o 
   3   7  11     9208.87     8887.43    537.72 o 
  -6   8  11     8730.07    10077.40    854.49 o 
  -4   8  11     2706.66     2680.89    329.83 o 
  -2   8  11    11434.02    11053.73    569.42 o 
   0   8  11    22942.18    21858.71    849.00 o 
   2   8  11     6441.32     6202.82    517.78 o 
 -14   0  12    11910.60    13149.91   1143.84 o 
 -12   0  12     7593.00     8294.04    569.90 o 
 -10   0  12    60314.61    63192.65   1446.44 o 
  -8   0  12    87789.78    88304.99   2106.32 o 
  -6   0  12    32178.17    32360.09   1217.08 o 
  -4   0  12   154830.97   156348.67   2383.58 o 
  -2   0  12    88928.34    89678.49   1956.26 o 
   0   0  12    46417.30    45837.94   1499.97 o 
   2   0  12    77008.73    74486.16   2154.52 o 
   4   0  12    16192.26    16346.87   1354.54 o 
   6   0  12     5203.13     5050.00    800.85 o 
   8   0  12    10674.24     9828.70   1199.88 o 
 -13   1  12     8027.27     8637.12    502.82 o 
 -11   1  12    17285.98    17881.11    527.39 o 
  -9   1  12    53535.86    53829.93   1269.08 o 
  -7   1  12    46536.67    47764.29   1080.89 o 
  -5   1  12    62002.39    62644.83   1240.64 o 
  -3   1  12    89395.56    94003.12   1344.72 o 
  -1   1  12    47027.68    49505.81    916.53 o 
   1   1  12    38339.63    37622.69    805.91 o 
   3   1  12    43068.46    42463.30   1024.30 o 
   5   1  12    10226.20     9373.74    740.32 o 
   7   1  12     8398.11     7992.65    730.44 o 
 -14   2  12    10009.53    10279.91    737.61 o 
 -12   2  12    19537.36    19406.41    664.67 o 
 -10   2  12    12963.36    14020.62    430.79 o 
  -8   2  12    20849.99    20639.04    502.23 o 
  -6   2  12    45505.08    47411.04   1069.26 o 
  -4   2  12    18802.59    18673.54    469.92 o 
  -2   2  12    37195.66    38737.82    924.11 o 
   0   2  12    55619.79    36050.13  10165.40 o 
   2   2  12    14758.80    14317.41    438.07 o 
   4   2  12    19942.39    17190.15    777.13 o 
   6   2  12    18826.73    18117.76   1083.31 o 
   8   2  12     6823.36     7142.21    715.83 o 
 -13   3  12    28001.18    29035.04   1042.43 o 
 -11   3  12    13004.27    13610.02    532.91 o 
  -9   3  12    10192.82    10571.17    446.94 o 
  -7   3  12    36351.69    36717.44    865.55 o 
  -5   3  12    16105.26    16380.09    546.13 o 
  -3   3  12      335.90      304.16     95.93 o 
  -1   3  12    35249.07    36622.37    791.66 o 
   1   3  12    33554.53    32895.19   1164.24 o 
   3   3  12     5152.83     4008.64    384.97 o 
   5   3  12    32428.24    32101.67   1131.08 o 
   7   3  12    27813.07    27149.39   1170.09 o 
 -12   4  12    17520.09    17757.35    792.82 o 
 -10   4  12     5011.59     5980.48    427.11 o 
  -8   4  12     4994.87     4870.55    326.05 o 
  -6   4  12     8933.59     9428.81    454.05 o 
  -4   4  12      332.45      347.71    111.63 o 
  -2   4  12     4885.25     4939.04    274.46 o 
   0   4  12    17229.81    17320.67    603.87 o 
   2   4  12    24074.25    23265.63   1316.35 o 
   4   4  12    18630.35    19124.50   1007.11 o 
   6   4  12    28812.31    29648.44   1191.87 o 
 -11   5  12    15751.63    15548.20    911.54 o 
  -9   5  12    12407.63    12794.92   1106.15 o 
  -7   5  12       53.49      173.18    123.41 o 
  -5   5  12     5792.80     6166.96    429.41 o 
  -3   5  12    11535.14    10911.81    410.55 o 
  -1   5  12     6961.98     7085.74    319.05 o 
   1   5  12     4266.31     4189.63    295.08 o 
   3   5  12    25961.32    24596.53   1255.10 o 
   5   5  12    16229.85    16223.19    851.98 o 
 -10   6  12    16130.30    18330.00   1174.18 o 
  -8   6  12     4711.88     4934.61    579.41 o 
  -6   6  12     1418.91     1603.42    258.05 o 
  -4   6  12    16732.27    16863.03    586.37 o 
  -2   6  12    12008.24    12198.69    590.82 o 
   0   6  12     1063.77      896.17    141.61 o 
   2   6  12    18985.49    18966.46    774.84 o 
   4   6  12    15212.88    15638.04    735.71 o 
  -9   7  12     8144.29    10727.84   1432.12 o 
  -7   7  12     6577.54     6686.21    539.28 o 
  -5   7  12    10698.61    10679.98    799.93 o 
  -3   7  12    15668.15    15355.16    643.36 o 
  -1   7  12     6795.20     6040.15    421.42 o 
   1   7  12    10624.63    11126.20    595.98 o 
   3   7  12     6256.98     6281.07    520.76 o 
  -4   8  12     4002.44     3794.92    359.50 o 
  -2   8  12    16679.14    19772.45   1144.13 o 
   0   8  12    15979.74    15324.99    720.94 o 
 -13   1  13      727.86      845.09    163.70 o 
 -11   1  13    12525.21    12799.81    446.90 o 
  -9   1  13     2769.41     2982.08    186.59 o 
  -7   1  13     5630.63     5281.57    247.25 o 
  -5   1  13    18936.53    20059.13    664.20 o 
  -3   1  13      338.46      490.02     97.40 o 
  -1   1  13     9131.89     9542.29    489.87 o 
   1   1  13    16071.38    16229.05    543.84 o 
   3   1  13      553.26      385.02     93.34 o 
   5   1  13    11659.92    10238.82    800.09 o 
   7   1  13     1499.49     1139.08    317.49 o 
 -12   2  13     4465.02     4717.57    323.74 o 
 -10   2  13    14740.99    15350.20    657.00 o 
  -8   2  13     1200.31     1284.31    144.26 o 
  -6   2  13    33017.64    32456.89   1015.77 o 
  -4   2  13    18914.82    20114.43    546.27 o 
  -2   2  13    14534.79    15236.99    452.03 o 
   0   2  13    42898.63    43974.83   1129.18 o 
   2   2  13     4448.80     4526.86    268.28 o 
   4   2  13    13973.26    13747.56    913.50 o 
   6   2  13    10618.01    10373.75   1948.14 o 
 -13   3  13     1046.75      668.31    179.47 o 
 -11   3  13      903.35      684.50    134.63 o 
  -9   3  13     3703.93     3425.73    276.03 o 
  -7   3  13    11096.45    11899.25    633.52 o 
  -5   3  13    13234.52    13434.26    498.30 o 
  -3   3  13    13735.07    14167.45    667.47 o 
  -1   3  13    20808.59    20557.48    719.67 o 
   1   3  13    10933.46    10800.31    590.87 o 
   3   3  13    13693.19    13070.86    903.66 o 
   5   3  13     5026.20     4763.88    430.17 o 
   7   3  13     3554.72     3363.31    670.90 o 
 -12   4  13      801.86      637.39    228.13 o 
 -10   4  13     8323.41     9032.87    672.19 o 
  -8   4  13    14573.35    14945.27    691.17 o 
  -6   4  13       60.41      228.83    108.43 o 
  -4   4  13    19264.71    19873.94    701.77 o 
  -2   4  13    22597.08    21831.48    741.01 o 
   0   4  13     1976.49     2276.72    274.40 o 
   2   4  13    13168.86    12508.30    652.35 o 
   4   4  13     8527.08     8749.55    798.74 o 
 -11   5  13     7959.68     5769.00    764.63 o 
  -9   5  13    18687.37    21702.50   1561.54 o 
  -7   5  13     1427.54     1441.13    237.90 o 
  -5   5  13    11191.12    12095.50    675.21 o 
  -3   5  13     9129.41     9645.27    525.94 o 
  -1   5  13     1482.68     1927.15    277.56 o 
   1   5  13     3263.15     3056.68    292.44 o 
   3   5  13     8800.81     9370.35    630.71 o 
   5   5  13     3836.37     4518.18    721.15 o 
 -10   6  13     8989.40     8742.11   1302.37 o 
  -8   6  13    11828.02    12206.21    942.06 o 
  -6   6  13     8658.25     9180.27    516.35 o 
  -4   6  13     2348.79     2070.32    272.70 o 
  -2   6  13     1782.89     1723.23    223.68 o 
   0   6  13     1383.67     1101.02    203.75 o 
   2   6  13     2788.52     2916.90    309.67 o 
  -7   7  13    24924.61    23330.34   1718.89 o 
  -5   7  13     3510.04     3999.04    362.15 o 
  -3   7  13     1989.15     1483.44    245.85 o 
  -1   7  13     5715.30     5620.04    415.31 o 
   1   7  13     6010.83     6622.70    469.26 o 
  -4   8  13     3342.99     3115.11    461.57 o 
  -2   8  13     6787.06     6247.17    658.42 o 
 -12   0  14      560.57      653.51    200.21 o 
 -10   0  14     9098.05     9093.64    483.39 o 
  -8   0  14    18692.01    19571.38   1131.27 o 
  -6   0  14     5353.07     6401.47    463.60 o 
  -4   0  14    34498.52    36412.23   1161.97 o 
  -2   0  14    66926.91    71045.49   2085.10 o 
   0   0  14    39722.92    39295.99   1185.75 o 
   2   0  14    68473.80    66929.42   1685.55 o 
   4   0  14    52616.90    49710.68   2724.61 o 
   6   0  14    19806.89    20055.79   1725.51 o 
 -13   1  14     1532.78     1288.35    216.17 o 
 -11   1  14     4255.29     4722.24    311.93 o 
  -9   1  14    16326.04    16422.44    682.86 o 
  -7   1  14    10893.79    11571.65    410.94 o 
  -5   1  14    13994.17    15589.13    544.65 o 
  -3   1  14    49748.77    52796.57   1012.37 o 
  -1   1  14    27304.37    27995.85    630.15 o 
   1   1  14    31384.23    31234.12    935.58 o 
   3   1  14    50821.27    38623.31   6104.45 o 
   5   1  14    23915.10    22335.24   1246.63 o 
 -12   2  14    16744.96    17393.62    640.31 o 
 -10   2  14     9165.20     9440.03    494.28 o 
  -8   2  14    10561.06    10905.37    570.31 o 
  -6   2  14    37397.26    40005.76   1138.41 o 
  -4   2  14    19677.57    20885.86    576.83 o 
  -2   2  14    22329.39    23696.57    605.04 o 
   0   2  14    42172.20    43435.84   1159.96 o 
   2   2  14    19373.42    19295.94    521.44 o 
   4   2  14    11077.17    10565.37    640.76 o 
   6   2  14    16699.81    15475.20   1055.22 o 
 -11   3  14    23989.20    25276.89   1176.02 o 
  -9   3  14    12271.82    13142.41    793.89 o 
  -7   3  14    46697.55    48591.21   1240.08 o 
  -5   3  14    36113.92    39913.18   1619.27 o 
  -3   3  14     7092.63     7621.78    584.78 o 
  -1   3  14    33340.17    36603.63   1348.29 o 
   1   3  14    17746.92    18030.57    717.51 o 
   3   3  14      282.27      108.12    131.42 o 
   5   3  14    13608.76    12456.04   1219.38 o 
 -12   4  14    28759.20    30068.54   2002.73 o 
 -10   4  14    23128.84    23777.79   1143.79 o 
  -8   4  14    37498.04    39056.64   1249.55 o 
  -6   4  14    37193.11    39425.15   1681.95 o 
  -4   4  14    21021.68    20448.77   1140.11 o 
  -2   4  14    22007.43    21919.17    954.67 o 
   0   4  14    14107.59    14215.33    712.17 o 
   2   4  14     1585.14     1436.83    244.48 o 
   4   4  14     1380.97     1239.51    216.47 o 
 -11   5  14    17071.58    16873.77   1481.04 o 
  -9   5  14    32747.40    35922.15   2604.74 o 
  -7   5  14    19960.81    21247.95    952.38 o 
  -5   5  14    19610.56    20055.84    915.11 o 
  -3   5  14    24222.13    25110.22    906.77 o 
  -1   5  14     3297.40     2659.20    359.49 o 
   1   5  14     6708.64     6623.58    955.27 o 
   3   5  14     7911.30     6940.24    691.42 o 
  -8   6  14    14553.37    15638.64   1098.28 o 
  -6   6  14     1684.71     1598.78    240.23 o 
  -4   6  14    20650.38    22146.68    867.70 o 
  -2   6  14    13599.00    13271.31    673.87 o 
   0   6  14      652.22      641.89    297.23 o 
   2   6  14     9590.89    10990.75    939.73 o 
  -7   7  14     2697.74     2358.63    566.49 o 
  -5   7  14     3690.06     3319.49    593.48 o 
  -3   7  14     6782.35     6133.38    466.63 o 
  -1   7  14     5385.89     5729.03    769.95 o 
 -13   1  15     7198.98     7428.28    742.90 o 
 -11   1  15      500.97      456.23    138.66 o 
  -9   1  15     8868.51     9544.53    546.28 o 
  -7   1  15     5398.08     6111.48    335.48 o 
  -5   1  15     2415.30     2597.43    320.07 o 
  -3   1  15    21207.85    21780.67    662.26 o 
  -1   1  15     1517.55     1450.25    148.58 o 
   1   1  15    13292.73    13480.41    468.58 o 
   3   1  15     4301.88     4226.58    346.43 o 
   5   1  15     4954.42     4643.07    664.22 o 
 -12   2  15    11660.95    12950.53    672.12 o 
 -10   2  15     1630.12     1731.91    322.83 o 
  -8   2  15    12900.56    13314.03    565.57 o 
  -6   2  15      842.41      806.05    160.41 o 
  -4   2  15    11683.21    11734.83    471.11 o 
  -2   2  15     3789.26     3993.28    228.12 o 
   0   2  15     7192.19     8161.39    476.66 o 
   2   2  15    12601.37    12589.90    605.95 o 
   4   2  15     1987.00     2287.49    355.14 o 
 -11   3  15     3592.03     3087.00    586.22 o 
  -9   3  15      503.96      885.16    240.92 o 
  -7   3  15      462.85      508.80    212.58 o 
  -5   3  15     1683.30     2106.84    373.05 o 
  -3   3  15     1623.21     1480.81    260.49 o 
  -1   3  15     4338.48     4649.15    365.00 o 
   1   3  15     3641.30     2910.54    357.86 o 
   3   3  15     6248.94     5607.33    474.11 o 
   5   3  15     8577.58     6802.82    937.90 o 
 -10   4  15     6246.92     6912.22    626.09 o 
  -8   4  15     9716.32    12514.55    947.77 o 
  -6   4  15      395.69      232.14    487.51 o 
  -4   4  15     8417.87     8817.87    609.06 o 
  -2   4  15    11361.39    12676.62    735.97 o 
   0   4  15      924.57      720.80    211.46 o 
   2   4  15     5176.78     5116.07    449.98 o 
  -9   5  15    16869.20    16887.82   1154.13 o 
  -7   5  15     9745.75    10927.16   1508.91 o 
  -5   5  15     7286.01     8403.18    518.53 o 
  -3   5  15    19277.94    20273.61    831.77 o 
  -1   5  15     6718.99     6591.22    460.65 o 
   1   5  15     5087.73     5449.58    496.00 o 
  -6   6  15    21521.08    21949.39    939.06 o 
  -4   6  15    16597.55    16532.27    911.67 o 
  -2   6  15    14270.42    14871.75    736.22 o 
   0   6  15    11443.94    12009.49    958.74 o 
  -3   7  15     5591.07     6257.39    830.01 o 
 -10   0  16    43755.17    44463.63   2115.86 o 
  -8   0  16    27541.34    28662.19   1136.48 o 
  -6   0  16     3248.22     3350.61    366.61 o 
  -4   0  16    21399.19    21935.41    916.02 o 
  -2   0  16    15317.00    14896.60    639.33 o 
   0   0  16     3201.43     3508.24    445.56 o 
   2   0  16     4762.74     5301.58    529.31 o 
   4   0  16    21956.24    21258.44   1811.28 o 
 -11   1  16    20956.45    21093.86   1051.00 o 
  -9   1  16    26483.86    26274.63    894.20 o 
  -7   1  16    11699.43    12458.30    496.42 o 
  -5   1  16    10094.12     9801.75    428.89 o 
  -3   1  16     7987.37     8219.73    405.45 o 
  -1   1  16     8050.60     7888.96    340.54 o 
   1   1  16     4892.11     5279.36    301.30 o 
   3   1  16    13659.93    13261.34    759.82 o 
 -12   2  16    14569.53    14273.38   1282.42 o 
 -10   2  16    10499.84    11181.00    762.75 o 
  -8   2  16    10115.18    10940.66    726.20 o 
  -6   2  16    30810.00    31434.10   1040.22 o 
  -4   2  16    15246.18    15145.92    558.72 o 
  -2   2  16    12520.97    13704.66    548.97 o 
   0   2  16    18856.46    19885.72    597.35 o 
   2   2  16    12426.34    11826.98    605.77 o 
   4   2  16     6464.47     6285.44    954.81 o 
 -11   3  16    21679.97    21754.63   1650.26 o 
  -9   3  16     6118.23     7055.93    616.90 o 
  -7   3  16    16486.56    18366.79   1129.63 o 
  -5   3  16    53146.89    57953.45   2149.19 o 
  -3   3  16    10880.23    12108.23    721.18 o 
  -1   3  16    31389.68    32154.44   1052.84 o 
   1   3  16    40091.93    40954.06   1217.53 o 
   3   3  16    11388.91    11790.01    892.85 o 
 -10   4  16    10092.30    10767.73   1167.97 o 
  -8   4  16    11101.18    11429.99    926.10 o 
  -6   4  16    26162.22    27738.78   1448.61 o 
  -4   4  16    33747.08    35900.79   1600.34 o 
  -2   4  16    25214.84    24274.58   1389.39 o 
   0   4  16    36557.37    36618.60   1154.15 o 
   2   4  16    17018.36    16445.11   1187.32 o 
  -7   5  16    17797.73    18706.21   1330.70 o 
  -5   5  16     9746.25    10499.44    597.06 o 
  -3   5  16    33151.08    33617.48   1135.81 o 
  -1   5  16    24517.43    24743.47    847.81 o 
   1   5  16    13699.57    13730.28   1598.23 o 
  -6   6  16     4045.27     4070.51    770.97 o 
  -4   6  16     9545.70     9275.86    802.64 o 
  -2   6  16    24091.28    24315.97   1370.33 o 
 -11   1  17     9063.04     8578.91    940.34 o 
  -9   1  17      907.99      752.67    241.40 o 
  -7   1  17     9858.99    10128.62    489.83 o 
  -5   1  17     7649.01     8217.49    400.41 o 
  -3   1  17      690.42      818.04    157.96 o 
  -1   1  17     9818.05     9811.32    396.05 o 
   1   1  17      365.55      420.98    179.35 o 
   3   1  17     2161.39     1819.15    491.01 o 
 -10   2  17     9070.40     9922.92    739.03 o 
  -8   2  17     8166.38     8532.97    660.03 o 
  -6   2  17    16894.51    17680.54    750.40 o 
  -4   2  17     1697.17     1979.37    259.82 o 
  -2   2  17     8423.40     8768.78    414.95 o 
   0   2  17     6481.37     6284.53    450.04 o 
   2   2  17     2526.48     2498.25    373.00 o 
  -9   3  17     9126.17     9449.82    722.89 o 
  -7   3  17    11277.79    10948.05    888.89 o 
  -5   3  17     4942.08     4773.96    586.69 o 
  -3   3  17     8009.58     8434.86    620.52 o 
  -1   3  17     1007.68     1007.10    220.64 o 
   1   3  17      659.28      763.49    186.95 o 
  -8   4  17    10755.53    10791.64   1176.67 o 
  -6   4  17      597.46      464.05    255.27 o 
  -4   4  17     5391.33     5033.09    501.54 o 
  -2   4  17     8600.08     8137.71    530.65 o 
   0   4  17     1248.80     1134.47    320.10 o 
  -5   5  17      408.16      625.32    245.68 o 
  -3   5  17    10602.52     9742.62    714.75 o 
  -1   5  17     9999.77    11262.26    998.56 o 
  -8   0  18    56049.75    57383.97   2472.42 o 
  -6   0  18    29867.53    33185.70   1261.22 o 
  -4   0  18    36098.60    37223.15   1312.16 o 
  -2   0  18    49307.97    49802.12   1354.89 o 
   0   0  18    10097.71     9836.85    897.24 o 
  -9   1  18    25412.60    24819.27   1161.19 o 
  -7   1  18    32874.79    33654.03    908.40 o 
  -5   1  18    19498.49    19632.99    652.93 o 
  -3   1  18    38032.15    38549.07    933.31 o 
  -1   1  18    22176.05    22428.68    632.48 o 
   1   1  18    11180.04    10765.97    800.51 o 
 -10   2  18    12739.51    11660.93   1173.04 o 
  -8   2  18     9999.02     9874.35    737.77 o 
  -6   2  18    22737.07    23140.67   1104.81 o 
  -4   2  18    18173.21    18087.08    770.08 o 
  -2   2  18     7874.19     7803.22    406.00 o 
   0   2  18    12620.71    12711.25    664.17 o 
  -9   3  18     1161.78     1086.57    421.22 o 
  -7   3  18     8278.07     7790.21    767.79 o 
  -5   3  18    13486.97    13892.33   1015.36 o 
  -3   3  18     5473.69     6189.80    554.63 o 
  -1   3  18     8977.41     9704.55    673.18 o 
  -6   4  18     2359.65     2581.10    622.57 o 
  -4   4  18     6102.46     5957.42    691.38 o 
  -2   4  18     4624.82     4615.25    643.87 o 
  -7   1  19      572.43      589.55    179.85 o 
  -5   1  19    11004.33    10936.57    491.96 o 
  -3   1  19     2995.06     3421.78    244.07 o 
  -1   1  19     3483.54     3499.35    412.40 o 
  -8   2  19     4411.93     4076.61    685.68 o 
  -6   2  19    10763.03    11345.91   1090.84 o 
  -4   2  19    15364.51    15379.04   1055.98 o 
  -2   2  19     2221.12     2515.34    362.23 o 
  -5   3  19     6810.32     6847.91   1104.56 o 
  -3   3  19     8269.05     7140.42    780.78 o 
                                                 
